# Supplementary material for: ATP synthase is a promising target for identifying activated and non-activated adipose tissues
Source: Nat Commun. 2026 Apr 15;17:5233. doi: 10.1038/s41467-026-71343-w (PMC13260929; doi:10.1038/s41467-026-71343-w)
Supplement: Supplementary file 7 — Source data [file 41467_2026_71343_MOESM7_ESM.zip]

Archive with 8 entries (7 files):
- 41467_2026_71343_MOESM7_ESM/
- 41467_2026_71343_MOESM7_ESM/Source Data Fig 1.xlsx
- 41467_2026_71343_MOESM7_ESM/Source Data Fig 2.xlsx
- 41467_2026_71343_MOESM7_ESM/Source Data Fig 3.xlsx
- 41467_2026_71343_MOESM7_ESM/Source Data Fig 4.xlsx
- 41467_2026_71343_MOESM7_ESM/Source Data Fig 5.xlsx
- 41467_2026_71343_MOESM7_ESM/Source Data Fig 6.xlsx
- 41467_2026_71343_MOESM7_ESM/Source Data Fig 7.xlsx
