# Supplementary material for: ATP synthase is a promising target for identifying activated and non-activated adipose tissues
Source: Nat Commun. 2026 Apr 15;17:5233. doi: 10.1038/s41467-026-71343-w (PMC13260929; doi:10.1038/s41467-026-71343-w)
Supplement: Supplementary file 7 — Source data [file 41467_2026_71343_MOESM7_ESM.zip › 41467_2026_71343_MOESM7_ESM/Source Data Fig 1.xlsx]

## Sheet: BAT & WAT Blocking
		Baseline				Blocking				Activated
	BAT	100	100	100	100	62	57	64	65	109	113	118	132	142	119
	WAT	100	100	100	100	50	43	45	46	103	140	162	193	122	137
	Test details	Baseline vs Blocking
	Test name	Unpaired t test with Welch correction
	Variance assumption	Individual variance for each group
	Multiple comparisons	Set P value threshold
	Method	Holm-Šídák method
	Alpha	0.05
		Below threshold?	P value	Mean of Baseline	Mean of Blocking	Difference	SE of difference	t ratio	df	Adjusted P Value
	BAT	Yes	0.000225	100	62	38	1.78	21.35	3	0.000225
	WAT	Yes	4.5e-05	100	46	54	1.472	36.69	3	8.9e-05
	Test details	Baseline vs Activated
	Test name	Unpaired t test with Welch correction
	Variance assumption	Individual variance for each group
	Multiple comparisons	Set P value threshold
	Method	Holm-Šídák method
	Alpha	0.05
		Below threshold?	P value	Mean of Baseline	Mean of Activated	Difference	SE of difference	t ratio	df	Adjusted P Value
	BAT	Yes	0.007279	100	122.2	-22.17	5.082	4.362	5	0.014504
	WAT	Yes	0.020651	100	142.8	-42.83	12.84	3.336	5	0.020651

## Sheet: WAT vs BAT
	WAT	BAT		Unpaired t test
	100	143		P value	0.0015
	100	135		P value summary	**
	100	130		Significantly different (P < 0.05)?	Yes
	100	125		One- or two-tailed P value?	Two-tailed
	100	127		t, df	t=4.316, df=10
	100	187

## Sheet: Autoradiography_Plate 1
Tissues samples:	BAT from C57BL6 mouse, activated or non-activated with CL316,243 (1mg/kg, 24h and 1h before sacrificing), 5 weeks old, 10 um slices
	WAT from C57BL6 mouse, activated or non-activated with CL316,243 (1mg/kg, 24h and 1h before sacrificing), 5 weeks old, 10 um slices
Concentration tracer:	3.21	nM
					Substraction Bkg based on area		Area-corrected
	Sample	Location on slide	Area [pixel]	Intensity [PSL]	Intensity-Bkg [PSL]	Intensity-Bkg [%]	(Intensity-Bkg)/Area [PSL/pixel]		Location on slide	BAT vs WAT [%]	BAT vs BAT activated [%]	WAT vs WAT activated [%]
	BAT activated	top	5611	12446.3	12434.3	15.0467	2.21606		top	1.42804	1.08572	1.03487
	BAT activated	bottom	2869	7147.32	7141.16	8.64153	2.48908		bottom	1.34759	1.13375	1.40431
	BAT	top	1940	3963.88	3959.72	4.79166	2.04109
	BAT	bottom	1756	3858.97	3855.2	4.66519	2.19545
	WAT	top	8784	12150.8	12131.9	14.6809	1.38114
	WAT	bottom	5531	6428.49	6416.62	7.76476	1.16012
	WAT activated	top	9518	13624.5	13604	16.4623	1.4293
	WAT activated	bottom	6685	10905.3	10891	13.1792	1.62916
	Bkg		35953	77.1493	0	0	0.00214584

## Sheet: Autoradiography_Plate 2
Tissues samples:	BAT from C57BL6 mouse, activated or non-activated with CL316,243 (1mg/kg, 24h and 1h before sacrificing), 5 weeks old, 10 um slices
	WAT from C57BL6 mouse, activated or non-activated with CL316,243 (1mg/kg, 24h and 1h before sacrificing), 5 weeks old, 10 um slices
Concentration tracer:	2.553	nM
						Substraction Bkg based on area		Area-corrected
	Sample	Location on slide	Type	Area [pixel]	Intensity [PSL]	Intensity-Bkg [PSL]	Intensity-Bkg [%]	(Intensity-Bkg)/Area [PSL/pixel]		Location on slide	BAT vs WAT [%]	BAT vs BAT activated [%]	WAT vs WAT activated [%]
	BAT	top	Baseline	3979	3576.22	3568.03	4.96932	0.896715		top	1.29649	1.18474	1.62404
	BAT	bottom	Baseline	3992	3692.37	3684.16	5.13105	0.922885		bottom	1.24548	1.31588	1.93492
	BAT Act	top	Baseline	6368	6778.33	6765.22	9.42216	1.06238
	BAT Act	bottom	Baseline	5120	6228.27	6217.74	8.65965	1.2144
	BAT	top	Block J147	6746	2329.87	2315.99	3.22556	0.343313
	BAT	bottom	Block J147	4603	1845.55	1836.08	2.55717	0.398888		Location on slide	BAT [% blocking]	BAT activated [% blocking]	WAT [% blocking]	WAT activated [% blocking]
	BAT Act	top	Block J147	5363	2052.48	2041.44	2.84319	0.380654		top	0.617144	0.641697	0.498127	0.447243
	BAT Act	bottom	Block J147	5763	2480.74	2468.88	3.43849	0.428402		bottom	0.567781	0.647232	0.430492	0.461431
	WAT Act	top	Baseline	12184	8452.09	8427.02	11.7366	0.691646
	WAT Act	bottom	Baseline	11224	8339.92	8316.83	11.5831	0.740986
	WAT	top	Baseline	9273	3968.26	3949.18	5.50015	0.425879
	WAT	bottom	Baseline	12341	4751.43	4726.03	6.58211	0.382954
	WAT	top	Block J147	14618	5104.26	5074.18	7.06698	0.347119
	WAT	bottom	Block J147	11865	5031.41	5007	6.97342	0.421997
	WAT Act	top	Block J147	16303	3871.4	3837.85	5.3451	0.235408
	WAT Act	bottom	Block J147	17288	3601.17	3565.6	4.96593	0.206247
	Bkg			42405	87.2578	0	0

## Sheet: Autoradiography_Plate 3
Tissues samples:	BAT from C57BL6 mouse, activated or non-activated with CL316,243 (1mg/kg, 24h and 1h before sacrificing), 5 weeks old, 10 um slices
	WAT from C57BL6 mouse, activated or non-activated with CL316,243 (1mg/kg, 24h and 1h before sacrificing), 5 weeks old, 10 um slices
Concentration tracer:	6.6	nM
					Substraction Bkg based on area		Area-corrected
	Sample	Location on slide	Area [pixel]	Intensity [PSL]	Intensity-Bkg [PSL]	Intensity-Bkg [%]	(Intensity-Bkg)/Area [PSL/pixel]		Location on slide	BAT vs WAT [%]	BAT vs BAT activated [%]	WAT vs WAT activated [%]
	WAT	top	17289	31359.1	31326.2	16.5401	1.81191		top	1.26984	1.41685	1.21886
	WAT	bottom	23842	34322.2	34276.8	18.098	1.43767		bottom	1.86626	1.18993	1.37151
	WAT Act	top	6214	13735.2	13723.4	7.24591	2.20847
	WAT Act	bottom	9534	18817.1	18799	9.92577	1.97178
	BAT	top	5197	11967.4	11957.5	6.3135	2.30084
	BAT	bottom	2949	7917.97	7912.36	4.17769	2.68306
	BAT Act	top	5847	19072.1	19061	10.0641	3.25996
	BAT Act	bottom	5220	16675.6	16665.7	8.79942	3.19266
	Bkg		194373	489.851	0	0	0.00252016

## Sheet: KO efficiency
	siATP5A1	siCtrl
	0.115596	1.0485
	0.114519	0.998
	0.111021	0.95349

## Sheet: PC3 KO_Cell uptake study 1
V4214
Counterstart:	15:30:00		PC3 KO					PC3							SAMPLE	TIME	CPM
				Average [cpm]	Percentage intake of total added per mg protein	Average percentage intake of total added per mg protein		Protein [mg]	Average [cpm]	Percentage intake of total added per mg protein	Average percentage intake of total added per mg protein			1	Bkg	60	113.5
Cell count	Temperature	Time	Protein [mg]				STDEV					STDEV		2	PC3 KO	60	296546
1000000	37°	20min	0.280083	296546	18.1292	19.5021	2.36679	0.470778	1.05758e+06	38.4653	37.1248	2.21624		3	PC3 KO	60	296755
				296755	18.142				1.05419e+06	38.3423				4	PC3 KO	60	363706
				363706	22.235				950384	34.5667				5	PC3	60	1.05758e+06
														6	PC3	60	1.05419e+06
		total added		5.84018e+06	100									7	PC3	60	950384
														8	total added	60	5.89321e+06
														9	total added	60	5894177
														10	total added	60	5.73314e+06

## Sheet: PC3 KO_Cell uptake study 2
V4215
Counterstart:	00:00:00		PC3 KO					PC3							SAMPLE	TIME	CPM
				Average [cpm]	Percentage intake of total added per mg protein	Average percentage intake of total added per mg protein		Protein [mg]	Average [cpm]	Percentage intake of total added per mg protein	Average percentage intake of total added per mg protein			1	Bkg	60	28
Cell count	Temperature	Time	Protein [mg]				STDEV					STDEV		2	PC3 KO	60	530864
1000000	37°	20min	0.246292	530864	21.5887	20.0957	1.65741	0.495667	1.49864e+06	30.2832	29.9097	1.62214		3	PC3 KO	60	450297
				450297	18.3123				1.54959e+06	31.3126				4	PC3 KO	60	501295
				501295	20.3862				1.39226e+06	28.1334				5	PC3	60	1.49864e+06
														6	PC3	60	1.54959e+06
		total added		9.98406e+06	100									7	PC3	60	1.39226e+06
														8	total added	60	10087100
														9	total added	60	9.9564e+06
														10	total added	60	9.90869e+06

## Sheet: ATP hydrolysis Rotenone
Experiment		Rotenone	4.4 µM	1 µM	500 nM	100 nM	50 nM	10 nM	1 nM	0.1 nM		Vehicle
												102.893	104.411
			100.88		98.6036	96.8227	98.1855	99.1302	101.453	94.1125		86.0749	93.1988
			92.2386		96.0483	103.652	104.411	103.854	103.699	93.4466		96.451	104.814
			107.477		99.6567	103.668	90.024	93.1678	100.013	96.451		101.902	99.2231
			95.3908	91.1949	72.6875	91.0818	91.9436	95.2778	95.4897	101.339		96.3091	100.237
			94.3454	97.2981	98.6402	98.3859	98.2164	102.751	105.167	106.947		93.4553	101.875
			115.057	112.655	112.344	113.602	115.664	114.251	108.191	105.506		95.0235	101.875
												103.09	108.134
			93.8252	88.5855	91.6871	88.3084	86.9358	87.5297	87.5825	90.0637		104.238	99.6455
			98.4709	97.3755	102.034	101.704	101.744	101.625	99.5004	128.219		101.163	85.2068
			107.314	107.116	103.09	104.265	105.453	102.985	109.227	105.637		92.2678	101.243
												95.8445	105.598

## Sheet: ATP hydrolysis Oligomycin
Experiment	Oligomycin	22000 nM	11000 nM	1000 nM	500 nM	250 nM	100 nM	50 nM	25 nM	10 nM	1 nM	0.1 nM		Vehicle
		24.6207	23.9493	26.3666	27.0828	29.5449	30.0373	34.469	34.469	39.2589	73.8771	98.0652		102.893	104.411
		27.0828	20.5471	25.8518	27.0828	27.0828	27.5225	36.9311	36.9311	40.6242	75.6081	94.1408		86.0749	93.1988
		20.1592	19.622	27.0828	27.0828	27.0828	29.5449	32.007	34.469	39.3932	70.4004	87.7841		96.451	104.814
		10.6593	12.2351	12.958	11.8458	12.2351	14.0889	13.7181	16.8232	21.4114	69.4247	85.423		101.902	99.2231
		14.1074	13.1249	15.2938	12.8839	12.2351	13.681	16.4061	15.0899	24.9892	71.7049	86.7762		96.3091	100.237
		10.7057	10.8633	12.2907	12.6244	13.5883	14.2186	16.2578	21.5597	23.2095	68.8871	92.7084		93.4553	101.875
		27.8021	27.8399	29.1194	28.9135	29.5527	33.9726	36.3992	41.2524	57.224	96.6822	100.947		95.0235	101.875
		26.531	26.6192	31.546	31.546	31.546	32.7593	34.2814	41.2524	61.3713	97.0645	96.2557		103.09	108.134
		28.134	26.3251	28.5605	29.3967	29.9282	33.3255	37.1272	41.0024	61.2095	86.6227	94.8438		104.238	99.6455
														101.163	85.2068
														92.2678	101.243
														95.8445	105.598

[truncated: 9 more sheets: ATP hydrolysis J147, Statistics 100nM diff. compound, New ex. Dose Reponse J147, Semiquantification Blocking Aut, Statistics Blocking Autoradiogr, Fig1b-c_Plate1_20201201_ORIGINA, Fig1b-c_Plate 2_20200127_ORIGIN, Fig1b-c_Plate 3_20220610 ORIGIN, Fig. 1e_20250926 and 20250924 I]
