# Supplementary material for: ATP synthase is a promising target for identifying activated and non-activated adipose tissues
Source: Nat Commun. 2026 Apr 15;17:5233. doi: 10.1038/s41467-026-71343-w (PMC13260929; doi:10.1038/s41467-026-71343-w)
Supplement: Supplementary file 7 — Source data [file 41467_2026_71343_MOESM7_ESM.zip › 41467_2026_71343_MOESM7_ESM/Source Data Fig 2.xlsx]

## Sheet: IHC Semiquantification ATP5A
	Interscapular BAT			Visceral WAT			Infrascapular BAT			Axillary BAT			Anterior Subcutaneous WAT			Inguinal WAT
	Vehicle	Activated		Vehicle	Activated		Vehicle	Activated		Vehicle	Activated		Vehicle	Activated		Vehicle	Activated
	15.133	39.353		3.143	44.694		11.792	39.024		32.669	49.175		5.892	35.208		4.086	37.927
	15.966	30.176		5.275	38.627		14.762	51.339		23.91	50.136		3.917	38.296		4.583	39.649
	11.003	25.384		5.157	34.572		8.443	49.74		22.783	52.68		4.32	37.33		5.048	33.552
	6.36	39.538		1.695	41.912		14.323	36.616		28.902	40.809		6.575	34.318		4.312	25.837
	17.445	35.982		1.949	50.553		13.184	38.39		22.16	41.719		4.648	39.864		2.785	28.603
	8.048	47.075		3.2	40.918		8.313	31.027		25.788	41.071		7.33	41.612		6.277	29.777
	4.2	36.452		2.755	48.676		14.432	39.293		28.454	47.066		4.566	47.482		5.767	41.192
	7.62	40.057		2.437	35.927		14.987	44.676		23.986	52.31		4.529	34.762		9.841	36.041
	7.62	44.125		3.803	41.863		9.273	39.94								9.334	29.922
	5.447	28.895		7.081	44.946		12.775	40.988								2.713	28.519
	Table Analyzed	Interscapular BAT Fraction Area ATP5A AF568		Table Analyzed	WAT Visceral Fraction Area ATP5A AF568		Table Analyzed	Interscapular BAT Fraction Area ATP5A AF568		Table Analyzed	Axillary BAT Fraction Area ATP5A AF568		Table Analyzed	WAT in BAT Fraction Area ATP5A AF568		Table Analyzed	WAT Inguinal Fraction Area ATP5A AF568
	Column B	Activated		Column B	Activated		Column B	Activated		Column B	Activated		Column B	Activated		Column B	Activated
	vs.	vs.		vs.	vs.		vs.	vs.		vs.	vs.		vs.	vs.		vs.	vs.
	Column A	Vehicle		Column A	Vehicle		Column A	Vehicle		Column A	Vehicle		Column A	Vehicle		Column A	Vehicle
	Unpaired t test with Welch's correction			Unpaired t test with Welch's correction			Unpaired t test with Welch's correction			Unpaired t test with Welch's correction			Unpaired t test with Welch's correction			Unpaired t test with Welch's correction
	P value	<0.0001		P value	<0.0001		P value	<0.0001		P value	<0.0001		P value	<0.0001		P value	<0.0001
	P value summary	****		P value summary	****		P value summary	****		P value summary	****		P value summary	****		P value summary	****
	Significantly different (P < 0.05)?	Yes		Significantly different (P < 0.05)?	Yes		Significantly different (P < 0.05)?	Yes		Significantly different (P < 0.05)?	Yes		Significantly different (P < 0.05)?	Yes		Significantly different (P < 0.05)?	Yes
	One- or two-tailed P value?	Two-tailed		One- or two-tailed P value?	Two-tailed		One- or two-tailed P value?	Two-tailed		One- or two-tailed P value?	Two-tailed		One- or two-tailed P value?	Two-tailed		One- or two-tailed P value?	Two-tailed
	Welch-corrected t, df	t=10.20, df=16.00		Welch-corrected t, df	t=22.56, df=10.96		Welch-corrected t, df	t=13.81, df=12.32		Welch-corrected t, df	t=9.491, df=12.76		Welch-corrected t, df	t=20.65, df=8.074		Welch-corrected t, df	t=14.90, df=12.63
	How big is the difference?			How big is the difference?			How big is the difference?			How big is the difference?			How big is the difference?			How big is the difference?
	Mean of column A	9.884		Mean of column A	3.65		Mean of column A	12.23		Mean of column A	26.08		Mean of column A	5.222		Mean of column A	5.475
	Mean of column B	36.7		Mean of column B	42.27		Mean of column B	41.1		Mean of column B	46.87		Mean of column B	38.61		Mean of column B	33.1
	Difference between means (B - A) ± SEM	26.82 ± 2.629		Difference between means (B - A) ± SEM	38.62 ± 1.712		Difference between means (B - A) ± SEM	28.87 ± 2.090		Difference between means (B - A) ± SEM	20.79 ± 2.190		Difference between means (B - A) ± SEM	33.39 ± 1.616		Difference between means (B - A) ± SEM	27.63 ± 1.854
	95% confidence interval	21.25 to 32.39		95% confidence interval	34.85 to 42.39		95% confidence interval	24.33 to 33.42		95% confidence interval	16.05 to 25.53		95% confidence interval	29.67 to 37.11		95% confidence interval	23.61 to 31.65
	R squared (eta squared)	0.8667		R squared (eta squared)	0.9789		R squared (eta squared)	0.9394		R squared (eta squared)	0.8759		R squared (eta squared)	0.9814		R squared (eta squared)	0.9462
	F test to compare variances			F test to compare variances			F test to compare variances			F test to compare variances			F test to compare variances			F test to compare variances
	F, DFn, Dfd	2.096, 9, 9		F, DFn, Dfd	9.083, 9, 9		F, DFn, Dfd	5.234, 9, 9		F, DFn, Dfd	1.907, 7, 7		F, DFn, Dfd	12.96, 7, 7		F, DFn, Dfd	4.751, 9, 9
	P value	0.2856		P value	0.003		P value	0.0215		P value	0.4137		P value	0.0032		P value	0.0296
	P value summary	ns		P value summary	**		P value summary	*		P value summary	ns		P value summary	**		P value summary	*
	Significantly different (P < 0.05)?	No		Significantly different (P < 0.05)?	Yes		Significantly different (P < 0.05)?	Yes		Significantly different (P < 0.05)?	No		Significantly different (P < 0.05)?	Yes		Significantly different (P < 0.05)?	Yes
	Data analyzed			Data analyzed			Data analyzed			Data analyzed			Data analyzed			Data analyzed
	Sample size, column A	10		Sample size, column A	10		Sample size, column A	10		Sample size, column A	8		Sample size, column A	8		Sample size, column A	10
	Sample size, column B	10		Sample size, column B	10		Sample size, column B	10		Sample size, column B	8		Sample size, column B	8		Sample size, column B	10

## Sheet: IHC Semiquantification UCP1
	Interscapular BAT			Visceral WAT			Infrascapular BAT			Axillary BAT			Anterior Subcutaneous WAT			Inguinal WAT
	Vehicle	Activated		Vehicle	Activated		Vehicle	Activated		Vehicle	Activated		Vehicle	Activated		Vehicle	Activated
	8.972	28.345		2.17	37.59		11.508	38.434		22.753	33.612		11.503	13.181		3.97	29.195
	7.085	25.842		3.249	29.205		18.127	48.946		14.396	41.406		3.727	23.429		10.999	34.113
	4.112	17.581		2.438	27.476		9.147	50.281		15.882	37.944		5.669	18.128		6.527	28.973
	2.526	34.537		1.015	27.553		2.842	34.837		24.618	36.131		6.019	18.524		4.112	32.828
	4.604	28.179		1.369	40.507		13.682	39.629		18.302	31.438		5.131	14.967		3.141	25.256
	7.595	17.482		1.953	27.2		6.435	50.309		23.969	26.877		3.457	19.779		5.408	24.46
	2.954	33.706		1.206	37.172		15.317	51.689		22.549	30.434		4.184	23.13		8.847	34.634
	3.707	22.65		1.425	28.363		16.748	40.36		18.61	40.678		6.376	15.531		11.196	31.673
	3.707	33.797		1.556	35.074		11.645	38.805					11.549	20.863		9.582	26.482
	4.029	18.538		3.397	37.161		5.6	39.128					7.827	22.565		2.714	28.919
	Table Analyzed	Interscapular BAT Fraction Area UCP1 AF647		Table Analyzed	WAT Visceral Fraction Area UCP1 AF647		Table Analyzed	Interscapular BAT Fraction Area UCP1 AF647		Table Analyzed	Axillary BAT Fraction Area UCP1 AF647		Table Analyzed	WAT in BAT Fraction Area UCP1 AF647		Table Analyzed	WAT Inguinal Fraction Area UCP1 AF647
	Column B	Activated		Column B	Activated		Column B	Activated		Column B	Activated		Column B	Activated		Column B	Activated
	vs.	vs.		vs.	vs.		vs.	vs.		vs.	vs.		vs.	vs.		vs.	vs.
	Column A	Vehicle		Column A	Vehicle		Column A	Vehicle		Column A	Vehicle		Column A	Vehicle		Column A	Vehicle
	Unpaired t test with Welch's correction			Unpaired t test with Welch's correction			Unpaired t test with Welch's correction			Unpaired t test with Welch's correction			Unpaired t test with Welch's correction			Unpaired t test with Welch's correction
	P value	<0.0001		P value	<0.0001		P value	<0.0001		P value	<0.0001		P value	<0.0001		P value	<0.0001
	P value summary	****		P value summary	****		P value summary	****		P value summary	****		P value summary	****		P value summary	****
	Significantly different (P < 0.05)?	Yes		Significantly different (P < 0.05)?	Yes		Significantly different (P < 0.05)?	Yes		Significantly different (P < 0.05)?	Yes		Significantly different (P < 0.05)?	Yes		Significantly different (P < 0.05)?	Yes
	One- or two-tailed P value?	Two-tailed		One- or two-tailed P value?	Two-tailed		One- or two-tailed P value?	Two-tailed		One- or two-tailed P value?	Two-tailed		One- or two-tailed P value?	Two-tailed		One- or two-tailed P value?	Two-tailed
	Welch-corrected t, df	t=9.390, df=10.82		Welch-corrected t, df	t=18.39, df=9.459		Welch-corrected t, df	t=12.60, df=17.22		Welch-corrected t, df	t=6.467, df=13.00		Welch-corrected t, df	t=8.491, df=17.29		Welch-corrected t, df	t=14.97, df=17.83
	How big is the difference?			How big is the difference?			How big is the difference?			How big is the difference?			How big is the difference?			How big is the difference?
	Mean of column A	4.929		Mean of column A	1.978		Mean of column A	11.11		Mean of column A	20.13		Mean of column A	6.544		Mean of column A	6.65
	Mean of column B	26.07		Mean of column B	32.73		Mean of column B	43.24		Mean of column B	34.82		Mean of column B	19.01		Mean of column B	29.65
	Difference between means (B - A) ± SEM	21.14 ± 2.251		Difference between means (B - A) ± SEM	30.75 ± 1.672		Difference between means (B - A) ± SEM	32.14 ± 2.550		Difference between means (B - A) ± SEM	14.68 ± 2.270		Difference between means (B - A) ± SEM	12.47 ± 1.468		Difference between means (B - A) ± SEM	23.00 ± 1.536
	95% confidence interval	16.17 to 26.10		95% confidence interval	27.00 to 34.51		95% confidence interval	26.76 to 37.51		95% confidence interval	9.776 to 19.58		95% confidence interval	9.372 to 15.56		95% confidence interval	19.77 to 26.23
	R squared (eta squared)	0.8907		R squared (eta squared)	0.9728		R squared (eta squared)	0.9022		R squared (eta squared)	0.7629		R squared (eta squared)	0.8065		R squared (eta squared)	0.9263
	F test to compare variances			F test to compare variances			F test to compare variances			F test to compare variances			F test to compare variances			F test to compare variances
	F, DFn, Dfd	9.768, 9, 9		F, DFn, Dfd	39.23, 9, 9		F, DFn, Dfd	1.543, 9, 9		F, DFn, Dfd	1.770, 7, 7		F, DFn, Dfd	1.507, 9, 9		F, DFn, Dfd	1.213, 9, 9
	P value	0.0023		P value	<0.0001		P value	0.5287		P value	0.469		P value	0.5511		P value	0.7784
	P value summary	**		P value summary	****		P value summary	ns		P value summary	ns		P value summary	ns		P value summary	ns
	Significantly different (P < 0.05)?	Yes		Significantly different (P < 0.05)?	Yes		Significantly different (P < 0.05)?	No		Significantly different (P < 0.05)?	No		Significantly different (P < 0.05)?	No		Significantly different (P < 0.05)?	No
	Data analyzed			Data analyzed			Data analyzed			Data analyzed			Data analyzed			Data analyzed
	Sample size, column A	10		Sample size, column A	10		Sample size, column A	10		Sample size, column A	8		Sample size, column A	10		Sample size, column A	10
	Sample size, column B	10		Sample size, column B	10		Sample size, column B	10		Sample size, column B	8		Sample size, column B	10		Sample size, column B	10
