# Supplementary material for: ATP synthase is a promising target for identifying activated and non-activated adipose tissues
Source: Nat Commun. 2026 Apr 15;17:5233. doi: 10.1038/s41467-026-71343-w (PMC13260929; doi:10.1038/s41467-026-71343-w)
Supplement: Supplementary file 7 — Source data [file 41467_2026_71343_MOESM7_ESM.zip › 41467_2026_71343_MOESM7_ESM/Source Data Fig 3.xlsx]

## Sheet: Animals
Halflife 11C:	20.38
date PET scan	date of birth	age weeks	weight g	cage	strain	toe clip / ear hole number	marking ear holes		Tg	wt	sex	color		PET #	Tracer	MBq @ scanstart	scanstart @	scanstart @ min pi	spec. Activity GBq/mmol	spec activity @	Δt min	spec. Activity GBq/mmol @scanstart	injected dose nmol/kg	remarks
							L	R				black	brown
2022-11-23	2022-08-14	14.4286	27.9	459852	APP/PS1	179	-	1	-	x	f	-	x	V3966	11C-J-147	11.6	13:29:00	1	34.44	13:09:00	20	17.444	23.8346
2022-11-25	2022-08-14	14.7143	19.7	459852	APP/PS1	180	1	1	-	x	f	-	x	V3968	11C-J-147	8.69	13:27:00	1	64.02	13:07:00	20	32.4264	13.6036
2022-11-28	2022-08-13	15.2857	23.3	459867	APP/PS1	175	-	-	-	x	f	x	-	V3970	11C-J-147	5.2	13:26:00	1	25.65	13:09:00	17	14.3874	15.5119
2022-11-16	2021-11-09	53.1429	29.2	422703	APP/PS1	-	2	1	-	x	f	x	-	V3956	11C-J-147	9.96	13:21:00	1	233.15	13:01:00	20	118.091	2.88841
2022-11-18	2021-10-26	55.4286	35.4	422703	APP/PS1	-	1	2	-	x	f	x	-	V3959	11C-J-147	9.95	12:39:00	1	362.96	12:20:00	19	190.201	1.47777
2022-11-22	2021-10-26	56	33	422703	APP/PS1	-	1	-	-	x	f	x	-	V3964	11C-J-147	11.97	13:25:00	1	334.3	13:07:00	18	181.243	2.00133
2024-04-11	2023-04-07	52.8571	21.6	492321	APP/PS1	51	#251		-	x	f		x	V4194	18F-BCPP-EF	9.78	11:46:00	-1	217.83	11:28:00	18	194.412	2.32896
2024-04-11	2023-04-14	51.8571	27.5	493409	APP/PS1	56	#256		-	x	f	x		V4197	18F-BCPP-EF	4.97	17:19:00	-1	217.83	11:28:00	351	23.71	7.62241
2024-04-15	2023-04-14	52.4286	28	493409	APP/PS1	59	#259		-	x	f		x	V4198	18F-BCPP-EF	10.31	11:15:00	-1	92.83	10:55:00	20	81.8099	4.50085
2024-04-15	2023-04-14	52.4286	25.9	493409	APP/PS1	58	#258		-	x	f		x	V4199	18F-BCPP-EF	8.88	13:03:00	-1	92.83	10:55:00	128	41.3467	8.29225
2025-07-21	2025-04-08	14.8571	25.7	578710	APP/PS1	308	#8		-	x	f	x	-	V4304	18F-BCPP-EF	9.41	11:11:00	-1	51.2	10:49:00	22	22	15.1128
2025-07-21	2025-04-08	14.8571	22	578710	APP/PS1	309	#9		-	x	f	x	-	V4305	18F-BCPP-EF	7.3	13:12:00	-1	51.2	10:49:00	143	143	839.194
2025-07-21	2025-04-08	14.8571	20.8	578710	APP/PS1	307	#7		-	x	f	x	-	V4306	18F-BCPP-EF	9.36	15:07:00	-1	51.2	10:49:00	258	258	56862.1
2025-07-21	2025-04-08	14.8571	21.9	578710	APP/PS1	306	#6		-	x	f	x	-	V4307	18F-BCPP-EF	7.93	17:02:00	-1	51.2	10:49:00	373	373	2.28606e+06

## Sheet: TAC
15 weeks old	Time activity curve - [11C]J147 - interscapular BAT
		Scan number
	Time [min]	V3966	V3968	V3970	averaged
	1	0.727223	0.925316	0.807628	0.820056
	3	0.908226	1.10426	0.876728	0.963071
	5	0.92787	1.09234	1.01987	1.01336
	7	1.00763	1.22385	1.04195	1.09114
	9	0.95514	1.16535	1.04809	1.05619
	12.5	1.04176	1.20453	1.13248	1.12625
	17.5	1.09932	1.15617	1.17081	1.1421
	25	1.03272	1.09332	1.2335	1.11985
	37.5	1.06351	1.08557	1.25412	1.1344
	52.5017	0.988232	0.939926	1.18521	1.03779
Average		1.00271	1.11837	1.10697	1.07602	STDEV	0.0520438
Highest value		1.09932	1.22385	1.25412	1.19243	STDEV	0.0669873
53-55 weeks old	Time activity curve - [11C]J147 - interscapular BAT
		Scan number
	Time [min]	V3956	V3959	V3964	averaged
	1	0.815734	0.454659	0.767586	0.679326
	3	0.906612	0.576714	0.78046	0.754595
	5	1.00825	0.605772	0.912139	0.842054
	7	1.06586	0.679612	0.915821	0.887099
	9	1.06263	0.688532	1.05527	0.935477
	12.5	1.12436	0.723015	1.00199	0.94979
	17.5	1.12759	0.714647	0.990378	0.944207
	25	1.12176	0.705667	0.984796	0.937408
	37.5	1.1504	0.764487	1.04083	0.985239
	52.5017	1.04854	0.666095	0.956911	0.890514
Average		1.06845	0.680505	0.959844	0.902931	STDEV	0.163409
Highest value		1.1504	0.764487	1.05527	0.990053	STDEV	0.16416

## Sheet: V3966
					11.6	MBq		27.9	g	0.000116071	Voxelsize							J147
# PMOD_VOI_STATISTICS
# FORMAT[UNI]
# DATE_TIME[2023.02.23_11:36:24]
# VERSION[4.401]
# AXIS[Experiment][VOI][TAC][g1]
# VOXEL_FRACTION_MODE[1]
# DATA
// Component [string]	File [string]	PatientName [string]	PatientID [string]	PatientInfo [string]	StudyDescription [string]	SeriesDescription [string]	StudyDate [date_time]	Color [0xARGB]	VoiName(Region) [string]	Time [seconds]	Averaged [counts/sec]	Sd [counts/sec]	Volume [ccm]	Total(SUM) [counts/sec]	Total(AVR*VOL) [(counts/sec)*(ccm)]	Min [counts/sec]	Max [counts/sec]	NumberOfPixels [voxels]	NumberOfEffectivePixels [voxels]	HotAveraged(5) [counts/sec]	Stdv [counts/sec]	Q1 [counts/sec]	Median [counts/sec]	Q3 [counts/sec]	AreaUnderCurve [(counts/sec)*(seconds)]	HypoxiaIndex [1/1]	HypoxicVolume [ccm]	Time	SUV
D:/SynologyDrive/ETH Zurich/5_Radiochemistry/3_PET data/PET data files/AD ANIMAL STUDIES/APP PS1/11C-J147_APP PS1/14-15 weeks old/V3966_APP PS1_WT/V3966_PETmCT.hdr	V3966_PETmCT	V3966		size = 0.0, weight = 0.0, sex = O			20221123_133139	ff0000ff	1	60	0.035095	0.004602	0.014144	34.4629	0.000496375	0.023876	0.051359	982	982	0.050208	0.004604	0.031851	0.034374	0.038052	4.21135	1	0.535816	1	0.727223
D:/SynologyDrive/ETH Zurich/5_Radiochemistry/3_PET data/PET data files/AD ANIMAL STUDIES/APP PS1/11C-J147_APP PS1/14-15 weeks old/V3966_APP PS1_WT/V3966_PETmCT.hdr	V3966_PETmCT	V3966		size = 0.0, weight = 0.0, sex = O			20221123_133139	ff0000ff	1	180	0.04383	0.006209	0.014144	43.0415	0.000619935	0.028607	0.056515	982	982	0.056056	0.006213	0.03902	0.044246	0.048958	9.47101	1	0.535816	3	0.908226
D:/SynologyDrive/ETH Zurich/5_Radiochemistry/3_PET data/PET data files/AD ANIMAL STUDIES/APP PS1/11C-J147_APP PS1/14-15 weeks old/V3966_APP PS1_WT/V3966_PETmCT.hdr	V3966_PETmCT	V3966		size = 0.0, weight = 0.0, sex = O			20221123_133139	ff0000ff	1	300	0.044778	0.006361	0.014144	43.9721	0.000633338	0.030564	0.062535	982	982	0.061095	0.006365	0.039873	0.044516	0.049053	14.8444	1	0.535816	5	0.92787
D:/SynologyDrive/ETH Zurich/5_Radiochemistry/3_PET data/PET data files/AD ANIMAL STUDIES/APP PS1/11C-J147_APP PS1/14-15 weeks old/V3966_APP PS1_WT/V3966_PETmCT.hdr	V3966_PETmCT	V3966		size = 0.0, weight = 0.0, sex = O			20221123_133139	ff0000ff	1	420	0.048627	0.007677	0.014144	47.7516	0.000687775	0.03098	0.073876	982	982	0.071735	0.007681	0.043056	0.04849	0.053604	20.6796	1	0.535816	7	1.00763
D:/SynologyDrive/ETH Zurich/5_Radiochemistry/3_PET data/PET data files/AD ANIMAL STUDIES/APP PS1/11C-J147_APP PS1/14-15 weeks old/V3966_APP PS1_WT/V3966_PETmCT.hdr	V3966_PETmCT	V3966		size = 0.0, weight = 0.0, sex = O			20221123_133139	ff0000ff	1	540	0.046094	0.004185	0.014144	45.2645	0.000651953	0.033868	0.061188	982	982	0.059919	0.004188	0.043452	0.045703	0.048329	26.2109	1	0.535816	9	0.95514
D:/SynologyDrive/ETH Zurich/5_Radiochemistry/3_PET data/PET data files/AD ANIMAL STUDIES/APP PS1/11C-J147_APP PS1/14-15 weeks old/V3966_APP PS1_WT/V3966_PETmCT.hdr	V3966_PETmCT	V3966		size = 0.0, weight = 0.0, sex = O			20221123_133139	ff0000ff	1	750	0.050274	0.004562	0.014144	49.3692	0.000711073	0.036646	0.059186	982	982	0.058832	0.004564	0.047446	0.050789	0.053652	41.2931	1	0.535816	12.5	1.04176
D:/SynologyDrive/ETH Zurich/5_Radiochemistry/3_PET data/PET data files/AD ANIMAL STUDIES/APP PS1/11C-J147_APP PS1/14-15 weeks old/V3966_APP PS1_WT/V3966_PETmCT.hdr	V3966_PETmCT	V3966		size = 0.0, weight = 0.0, sex = O			20221123_133139	ff0000ff	1	1050	0.053052	0.006045	0.014144	52.0975	0.00075037	0.039431	0.069991	982	982	0.069165	0.006048	0.04869	0.052579	0.057105	57.2089	1	0.535816	17.5	1.09932
D:/SynologyDrive/ETH Zurich/5_Radiochemistry/3_PET data/PET data files/AD ANIMAL STUDIES/APP PS1/11C-J147_APP PS1/14-15 weeks old/V3966_APP PS1_WT/V3966_PETmCT.hdr	V3966_PETmCT	V3966		size = 0.0, weight = 0.0, sex = O			20221123_133139	ff0000ff	1	1500	0.049838	0.005555	0.014144	48.9409	0.000704905	0.034012	0.062446	982	982	0.062112	0.005558	0.045453	0.049373	0.054014	87.1117	1	0.535816	25	1.03272
D:/SynologyDrive/ETH Zurich/5_Radiochemistry/3_PET data/PET data files/AD ANIMAL STUDIES/APP PS1/11C-J147_APP PS1/14-15 weeks old/V3966_APP PS1_WT/V3966_PETmCT.hdr	V3966_PETmCT	V3966		size = 0.0, weight = 0.0, sex = O			20221123_133139	ff0000ff	1	2250	0.051324	0.002619	0.014144	50.4005	0.000725928	0.046506	0.05735	982	982	0.057092	0.002621	0.049105	0.051417	0.053258	133.304	1	0.535816	37.5	1.06351
D:/SynologyDrive/ETH Zurich/5_Radiochemistry/3_PET data/PET data files/AD ANIMAL STUDIES/APP PS1/11C-J147_APP PS1/14-15 weeks old/V3966_APP PS1_WT/V3966_PETmCT.hdr	V3966_PETmCT	V3966		size = 0.0, weight = 0.0, sex = O			20221123_133139	ff0000ff	1	3150.1	0.047691	0.007787	0.014144	46.8329	0.000674543	0.025759	0.068078	982	982	0.067485	0.007791	0.043349	0.047157	0.052268	176.231	1	0.535816	52.5017	0.988232

## Sheet: V3968
					8.69	MBq		19.7	g	0.000116071	Voxelsize							J147
# PMOD_VOI_STATISTICS
# FORMAT[UNI]
# DATE_TIME[2023.02.23_11:40:53]
# VERSION[4.401]
# AXIS[Experiment][VOI][TAC][g1]
# VOXEL_FRACTION_MODE[1]
# DATA
// Component [string]	File [string]	PatientName [string]	PatientID [string]	PatientInfo [string]	StudyDescription [string]	SeriesDescription [string]	StudyDate [date_time]	Color [0xARGB]	VoiName(Region) [string]	Time [seconds]	Averaged [counts/sec]	Sd [counts/sec]	Volume [ccm]	Total(SUM) [counts/sec]	Total(AVR*VOL) [(counts/sec)*(ccm)]	Min [counts/sec]	Max [counts/sec]	NumberOfPixels [voxels]	NumberOfEffectivePixels [voxels]	HotAveraged(5) [counts/sec]	Stdv [counts/sec]	Q1 [counts/sec]	Median [counts/sec]	Q3 [counts/sec]	AreaUnderCurve [(counts/sec)*(seconds)]	HypoxiaIndex [1/1]	HypoxicVolume [ccm]	Time	SUV
D:/SynologyDrive/ETH Zurich/5_Radiochemistry/3_PET data/PET data files/AD ANIMAL STUDIES/APP PS1/11C-J147_APP PS1/14-15 weeks old/V3968_APP PS1_WT/V3968_PETmCT.hdr	V3968_PETmCT	V3968		size = 0.0, weight = 0.0, sex = O			20221125_132937	ff0000ff	1	60	0.047377	0.005964	0.038053	125.17	0.001803	0.034046	0.073363	2642	2642	0.071323	0.005965	0.043465	0.046767	0.050016	5.68523	1	0.535816	1	0.925316
D:/SynologyDrive/ETH Zurich/5_Radiochemistry/3_PET data/PET data files/AD ANIMAL STUDIES/APP PS1/11C-J147_APP PS1/14-15 weeks old/V3968_APP PS1_WT/V3968_PETmCT.hdr	V3968_PETmCT	V3968		size = 0.0, weight = 0.0, sex = O			20221125_132937	ff0000ff	1	180	0.056539	0.007528	0.038053	149.376	0.002151	0.031515	0.080853	2642	2642	0.079217	0.00753	0.051382	0.056215	0.06191	12.4699	1	0.535816	3	1.10426
D:/SynologyDrive/ETH Zurich/5_Radiochemistry/3_PET data/PET data files/AD ANIMAL STUDIES/APP PS1/11C-J147_APP PS1/14-15 weeks old/V3968_APP PS1_WT/V3968_PETmCT.hdr	V3968_PETmCT	V3968		size = 0.0, weight = 0.0, sex = O			20221125_132937	ff0000ff	1	300	0.055929	0.005155	0.038053	147.764	0.002128	0.040099	0.071782	2642	2642	0.071463	0.005156	0.052294	0.055453	0.059196	19.1814	1	0.535816	5	1.09234
D:/SynologyDrive/ETH Zurich/5_Radiochemistry/3_PET data/PET data files/AD ANIMAL STUDIES/APP PS1/11C-J147_APP PS1/14-15 weeks old/V3968_APP PS1_WT/V3968_PETmCT.hdr	V3968_PETmCT	V3968		size = 0.0, weight = 0.0, sex = O			20221125_132937	ff0000ff	1	420	0.062662	0.007987	0.038053	165.555	0.002385	0.044262	0.090643	2642	2642	0.088823	0.007989	0.056781	0.061343	0.067344	26.7009	1	0.535816	7	1.22385
D:/SynologyDrive/ETH Zurich/5_Radiochemistry/3_PET data/PET data files/AD ANIMAL STUDIES/APP PS1/11C-J147_APP PS1/14-15 weeks old/V3968_APP PS1_WT/V3968_PETmCT.hdr	V3968_PETmCT	V3968		size = 0.0, weight = 0.0, sex = O			20221125_132937	ff0000ff	1	540	0.059667	0.00632	0.038053	157.639	0.002271	0.042961	0.080213	2642	2642	0.079586	0.006321	0.055003	0.059138	0.063896	33.8609	1	0.535816	9	1.16535
D:/SynologyDrive/ETH Zurich/5_Radiochemistry/3_PET data/PET data files/AD ANIMAL STUDIES/APP PS1/11C-J147_APP PS1/14-15 weeks old/V3968_APP PS1_WT/V3968_PETmCT.hdr	V3968_PETmCT	V3968		size = 0.0, weight = 0.0, sex = O			20221125_132937	ff0000ff	1	750	0.061673	0.005705	0.038053	162.94	0.002347	0.047723	0.081276	2642	2642	0.080359	0.005706	0.057483	0.061026	0.065368	52.3627	1	0.535816	12.5	1.20453
D:/SynologyDrive/ETH Zurich/5_Radiochemistry/3_PET data/PET data files/AD ANIMAL STUDIES/APP PS1/11C-J147_APP PS1/14-15 weeks old/V3968_APP PS1_WT/V3968_PETmCT.hdr	V3968_PETmCT	V3968		size = 0.0, weight = 0.0, sex = O			20221125_132937	ff0000ff	1	1050	0.059197	0.005796	0.038053	156.399	0.002253	0.04463	0.082769	2642	2642	0.082195	0.005797	0.055194	0.058108	0.062507	70.1219	1	0.535816	17.5	1.15617
D:/SynologyDrive/ETH Zurich/5_Radiochemistry/3_PET data/PET data files/AD ANIMAL STUDIES/APP PS1/11C-J147_APP PS1/14-15 weeks old/V3968_APP PS1_WT/V3968_PETmCT.hdr	V3968_PETmCT	V3968		size = 0.0, weight = 0.0, sex = O			20221125_132937	ff0000ff	1	1500	0.055979	0.004744	0.038053	147.898	0.00213	0.042259	0.068954	2642	2642	0.068647	0.004745	0.052491	0.055911	0.059418	103.71	1	0.535816	25	1.09332
D:/SynologyDrive/ETH Zurich/5_Radiochemistry/3_PET data/PET data files/AD ANIMAL STUDIES/APP PS1/11C-J147_APP PS1/14-15 weeks old/V3968_APP PS1_WT/V3968_PETmCT.hdr	V3968_PETmCT	V3968		size = 0.0, weight = 0.0, sex = O			20221125_132937	ff0000ff	1	2250.1	0.055582	0.004506	0.038053	146.848	0.002115	0.050222	0.073539	2642	2642	0.073302	0.004507	0.052042	0.054469	0.057997	153.739	1	0.535816	37.5017	1.08557
D:/SynologyDrive/ETH Zurich/5_Radiochemistry/3_PET data/PET data files/AD ANIMAL STUDIES/APP PS1/11C-J147_APP PS1/14-15 weeks old/V3968_APP PS1_WT/V3968_PETmCT.hdr	V3968_PETmCT	V3968		size = 0.0, weight = 0.0, sex = O			20221125_132937	ff0000ff	1	3150.2	0.048125	0.006255	0.038053	127.147	0.001831	0.029496	0.067334	2642	2642	0.066342	0.006256	0.043849	0.047857	0.052521	197.057	1	0.535816	52.5033	0.939926

## Sheet: V3970
					5.2	MBq		23.3	g	0.000116071	Voxelsize							J147
# PMOD_VOI_STATISTICS
# FORMAT[UNI]
# DATE_TIME[2023.02.23_11:44:47]
# VERSION[4.401]
# AXIS[Experiment][VOI][TAC][g1]
# VOXEL_FRACTION_MODE[1]
# DATA
// Component [string]	File [string]	PatientName [string]	PatientID [string]	PatientInfo [string]	StudyDescription [string]	SeriesDescription [string]	StudyDate [date_time]	Color [0xARGB]	VoiName(Region) [string]	Time [seconds]	Averaged [counts/sec]	Sd [counts/sec]	Volume [ccm]	Total(SUM) [counts/sec]	Total(AVR*VOL) [(counts/sec)*(ccm)]	Min [counts/sec]	Max [counts/sec]	NumberOfPixels [voxels]	NumberOfEffectivePixels [voxels]	HotAveraged(5) [counts/sec]	Stdv [counts/sec]	Q1 [counts/sec]	Median [counts/sec]	Q3 [counts/sec]	AreaUnderCurve [(counts/sec)*(seconds)]	HypoxiaIndex [1/1]	HypoxicVolume [ccm]	Time	SUV
D:/SynologyDrive/ETH Zurich/5_Radiochemistry/3_PET data/PET data files/AD ANIMAL STUDIES/APP PS1/11C-J147_APP PS1/14-15 weeks old/V3970_APP PS1_WT/V3970_PETmCT.hdr	V3970_PETmCT	V3970		size = 0.0, weight = 0.0, sex = O			20221128_132725	ff0000ff	1	60	0.020921	0.005256	0.014317	20.7955	0.000299521	0.009313	0.039373	994	994	0.03811	0.005259	0.016639	0.0204	0.024517	2.51052	1	0.535816	1	0.807628
D:/SynologyDrive/ETH Zurich/5_Radiochemistry/3_PET data/PET data files/AD ANIMAL STUDIES/APP PS1/11C-J147_APP PS1/14-15 weeks old/V3970_APP PS1_WT/V3970_PETmCT.hdr	V3970_PETmCT	V3970		size = 0.0, weight = 0.0, sex = O			20221128_132725	ff0000ff	1	180	0.022711	0.003208	0.014317	22.5744	0.000325144	0.013226	0.031833	994	994	0.031343	0.00321	0.020495	0.022657	0.024895	5.23581	1	0.535816	3	0.876728
D:/SynologyDrive/ETH Zurich/5_Radiochemistry/3_PET data/PET data files/AD ANIMAL STUDIES/APP PS1/11C-J147_APP PS1/14-15 weeks old/V3970_APP PS1_WT/V3970_PETmCT.hdr	V3970_PETmCT	V3970		size = 0.0, weight = 0.0, sex = O			20221128_132725	ff0000ff	1	300	0.026419	0.002923	0.014317	26.2606	0.000378236	0.019609	0.038945	994	994	0.036476	0.002925	0.024423	0.026337	0.028137	8.4061	1	0.535816	5	1.01987
D:/SynologyDrive/ETH Zurich/5_Radiochemistry/3_PET data/PET data files/AD ANIMAL STUDIES/APP PS1/11C-J147_APP PS1/14-15 weeks old/V3970_APP PS1_WT/V3970_PETmCT.hdr	V3970_PETmCT	V3970		size = 0.0, weight = 0.0, sex = O			20221128_132725	ff0000ff	1	420.1	0.026991	0.00388	0.014317	26.8294	0.000386428	0.016661	0.036702	994	994	0.036277	0.003882	0.024208	0.026662	0.029634	11.6477	1	0.535816	7.00167	1.04195
D:/SynologyDrive/ETH Zurich/5_Radiochemistry/3_PET data/PET data files/AD ANIMAL STUDIES/APP PS1/11C-J147_APP PS1/14-15 weeks old/V3970_APP PS1_WT/V3970_PETmCT.hdr	V3970_PETmCT	V3970		size = 0.0, weight = 0.0, sex = O			20221128_132725	ff0000ff	1	540.1	0.02715	0.004692	0.014317	26.9867	0.000388695	0.012496	0.037966	994	994	0.037279	0.004694	0.023922	0.027497	0.03061	14.9057	1	0.535816	9.00167	1.04809
D:/SynologyDrive/ETH Zurich/5_Radiochemistry/3_PET data/PET data files/AD ANIMAL STUDIES/APP PS1/11C-J147_APP PS1/14-15 weeks old/V3970_APP PS1_WT/V3970_PETmCT.hdr	V3970_PETmCT	V3970		size = 0.0, weight = 0.0, sex = O			20221128_132725	ff0000ff	1	750	0.029336	0.003665	0.014317	29.1597	0.000419993	0.018606	0.036211	994	994	0.035987	0.003667	0.02724	0.029887	0.032172	23.7036	1	0.535816	12.5	1.13248
D:/SynologyDrive/ETH Zurich/5_Radiochemistry/3_PET data/PET data files/AD ANIMAL STUDIES/APP PS1/11C-J147_APP PS1/14-15 weeks old/V3970_APP PS1_WT/V3970_PETmCT.hdr	V3970_PETmCT	V3970		size = 0.0, weight = 0.0, sex = O			20221128_132725	ff0000ff	1	1050	0.030329	0.003226	0.014317	30.1468	0.00043421	0.019458	0.037941	994	994	0.03785	0.003228	0.028212	0.030443	0.032618	32.8022	1	0.535816	17.5	1.17081
D:/SynologyDrive/ETH Zurich/5_Radiochemistry/3_PET data/PET data files/AD ANIMAL STUDIES/APP PS1/11C-J147_APP PS1/14-15 weeks old/V3970_APP PS1_WT/V3970_PETmCT.hdr	V3970_PETmCT	V3970		size = 0.0, weight = 0.0, sex = O			20221128_132725	ff0000ff	1	1500	0.031953	0.003693	0.014317	31.7612	0.000457463	0.021962	0.039543	994	994	0.039346	0.003695	0.028873	0.031996	0.035101	51.974	1	0.535816	25	1.2335
D:/SynologyDrive/ETH Zurich/5_Radiochemistry/3_PET data/PET data files/AD ANIMAL STUDIES/APP PS1/11C-J147_APP PS1/14-15 weeks old/V3970_APP PS1_WT/V3970_PETmCT.hdr	V3970_PETmCT	V3970		size = 0.0, weight = 0.0, sex = O			20221128_132725	ff0000ff	1	2250.1	0.032487	0.002145	0.014317	32.2923	0.000465112	0.030001	0.039887	994	994	0.039602	0.002146	0.030804	0.031859	0.033625	81.2157	1	0.535816	37.5017	1.25412
D:/SynologyDrive/ETH Zurich/5_Radiochemistry/3_PET data/PET data files/AD ANIMAL STUDIES/APP PS1/11C-J147_APP PS1/14-15 weeks old/V3970_APP PS1_WT/V3970_PETmCT.hdr	V3970_PETmCT	V3970		size = 0.0, weight = 0.0, sex = O			20221128_132725	ff0000ff	1	3150.3	0.030702	0.003916	0.014317	30.5182	0.00043956	0.019839	0.042091	994	994	0.04141	0.003918	0.028034	0.030105	0.033471	108.854	1	0.535816	52.505	1.18521

## Sheet: V3956
					9.96	MBq		29.2	g	0.000116071	Voxelsize							J147
# PMOD_VOI_STATISTICS
# FORMAT[UNI]
# DATE_TIME[2023.03.03_15:54:46]
# VERSION[4.401]
# AXIS[Experiment][VOI][TAC][g1]
# VOXEL_FRACTION_MODE[1]
# DATA
// Component [string]	File [string]	PatientName [string]	PatientID [string]	PatientInfo [string]	StudyDescription [string]	SeriesDescription [string]	StudyDate [date_time]	Color [0xARGB]	VoiName(Region) [string]	Time [seconds]	Averaged [counts/sec]	Sd [counts/sec]	Volume [ccm]	Total(SUM) [counts/sec]	Total(AVR*VOL) [(counts/sec)*(ccm)]	Min [counts/sec]	Max [counts/sec]	NumberOfPixels [voxels]	NumberOfEffectivePixels [voxels]	HotAveraged(5) [counts/sec]	Stdv [counts/sec]	Q1 [counts/sec]	Median [counts/sec]	Q3 [counts/sec]	AreaUnderCurve [(counts/sec)*(seconds)]	HypoxiaIndex [1/1]	HypoxicVolume [ccm]	Time	SUV
C:/Users/cjie/SynologyDrive/ETH Zurich/5_Radiochemistry/3_PET data/PET data files/AD ANIMAL STUDIES/APP PS1/11C-J147_APP PS1/52-55 weeks old/V3956_APP PS1_WT/V3956_PETmCT v2.hdr	V3956_PETmCT v2	V3956		size = 0.0, weight = 0.0, sex = O			20221116_132409	ff0000ff	1	60	0.032296	0.004959	0.039133	87.749	0.001264	0.019409	0.049599	2717	2717	0.048519	0.00496	0.028605	0.032142	0.035879	3.87555	1	0.535816	1	0.815734
C:/Users/cjie/SynologyDrive/ETH Zurich/5_Radiochemistry/3_PET data/PET data files/AD ANIMAL STUDIES/APP PS1/11C-J147_APP PS1/52-55 weeks old/V3956_APP PS1_WT/V3956_PETmCT v2.hdr	V3956_PETmCT v2	V3956		size = 0.0, weight = 0.0, sex = O			20221116_132409	ff0000ff	1	180	0.035894	0.005054	0.039133	97.5229	0.001405	0.020937	0.05445	2717	2717	0.053452	0.005055	0.032459	0.035523	0.039216	8.18279	1	0.535816	3	0.906612
C:/Users/cjie/SynologyDrive/ETH Zurich/5_Radiochemistry/3_PET data/PET data files/AD ANIMAL STUDIES/APP PS1/11C-J147_APP PS1/52-55 weeks old/V3956_APP PS1_WT/V3956_PETmCT v2.hdr	V3956_PETmCT v2	V3956		size = 0.0, weight = 0.0, sex = O			20221116_132409	ff0000ff	1	300	0.039918	0.007123	0.039133	108.458	0.001562	0.023265	0.078762	2717	2717	0.074436	0.007124	0.034799	0.038936	0.04427	12.973	1	0.535816	5	1.00825
C:/Users/cjie/SynologyDrive/ETH Zurich/5_Radiochemistry/3_PET data/PET data files/AD ANIMAL STUDIES/APP PS1/11C-J147_APP PS1/52-55 weeks old/V3956_APP PS1_WT/V3956_PETmCT v2.hdr	V3956_PETmCT v2	V3956		size = 0.0, weight = 0.0, sex = O			20221116_132409	ff0000ff	1	420	0.042199	0.006042	0.039133	114.653	0.001651	0.02469	0.059907	2717	2717	0.059451	0.006043	0.037555	0.041627	0.046348	18.0368	1	0.535816	7	1.06586
C:/Users/cjie/SynologyDrive/ETH Zurich/5_Radiochemistry/3_PET data/PET data files/AD ANIMAL STUDIES/APP PS1/11C-J147_APP PS1/52-55 weeks old/V3956_APP PS1_WT/V3956_PETmCT v2.hdr	V3956_PETmCT v2	V3956		size = 0.0, weight = 0.0, sex = O			20221116_132409	ff0000ff	1	540	0.042071	0.006055	0.039133	114.307	0.001646	0.021895	0.061366	2717	2717	0.060198	0.006056	0.038383	0.042417	0.045933	23.0853	1	0.535768	9	1.06263
C:/Users/cjie/SynologyDrive/ETH Zurich/5_Radiochemistry/3_PET data/PET data files/AD ANIMAL STUDIES/APP PS1/11C-J147_APP PS1/52-55 weeks old/V3956_APP PS1_WT/V3956_PETmCT v2.hdr	V3956_PETmCT v2	V3956		size = 0.0, weight = 0.0, sex = O			20221116_132409	ff0000ff	1	750	0.044515	0.004717	0.039133	120.946	0.001742	0.031997	0.062154	2717	2717	0.06045	0.004718	0.04102	0.044108	0.047831	36.4397	1	0.535768	12.5	1.12436
C:/Users/cjie/SynologyDrive/ETH Zurich/5_Radiochemistry/3_PET data/PET data files/AD ANIMAL STUDIES/APP PS1/11C-J147_APP PS1/52-55 weeks old/V3956_APP PS1_WT/V3956_PETmCT v2.hdr	V3956_PETmCT v2	V3956		size = 0.0, weight = 0.0, sex = O			20221116_132409	ff0000ff	1	1050	0.044643	0.005555	0.039133	121.295	0.001747	0.024732	0.061065	2717	2717	0.060495	0.005556	0.04088	0.044245	0.048351	49.8326	1	0.535768	17.5	1.1276
C:/Users/cjie/SynologyDrive/ETH Zurich/5_Radiochemistry/3_PET data/PET data files/AD ANIMAL STUDIES/APP PS1/11C-J147_APP PS1/52-55 weeks old/V3956_APP PS1_WT/V3956_PETmCT v2.hdr	V3956_PETmCT v2	V3956		size = 0.0, weight = 0.0, sex = O			20221116_132409	ff0000ff	1	1500	0.044412	0.004657	0.039133	120.668	0.001738	0.025699	0.057458	2717	2717	0.056444	0.004657	0.041232	0.044497	0.047836	76.4798	1	0.535768	25	1.12176
C:/Users/cjie/SynologyDrive/ETH Zurich/5_Radiochemistry/3_PET data/PET data files/AD ANIMAL STUDIES/APP PS1/11C-J147_APP PS1/52-55 weeks old/V3956_APP PS1_WT/V3956_PETmCT v2.hdr	V3956_PETmCT v2	V3956		size = 0.0, weight = 0.0, sex = O			20221116_132409	ff0000ff	1	2250.1	0.045546	0.003592	0.039133	123.749	0.001782	0.040436	0.056301	2717	2717	0.05622	0.003592	0.04279	0.04486	0.047738	117.476	1	0.535768	37.5017	1.1504
C:/Users/cjie/SynologyDrive/ETH Zurich/5_Radiochemistry/3_PET data/PET data files/AD ANIMAL STUDIES/APP PS1/11C-J147_APP PS1/52-55 weeks old/V3956_APP PS1_WT/V3956_PETmCT v2.hdr	V3956_PETmCT v2	V3956		size = 0.0, weight = 0.0, sex = O			20221116_132409	ff0000ff	1	3150.1	0.041513	0.00791	0.039133	112.791	0.001625	0.02504	0.081332	2717	2717	0.078899	0.007912	0.036317	0.040212	0.045086	154.838	1	0.535768	52.5017	1.04854

## Sheet: V3959
					9.95	MBq		35.4	g	0.000116071	Voxelsize							J147
# PMOD_VOI_STATISTICS
# FORMAT[UNI]
# DATE_TIME[2023.03.03_15:57:10]
# VERSION[4.401]
# AXIS[Experiment][VOI][TAC][g1]
# VOXEL_FRACTION_MODE[1]
# DATA
// Component [string]	File [string]	PatientName [string]	PatientID [string]	PatientInfo [string]	StudyDescription [string]	SeriesDescription [string]	StudyDate [date_time]	Color [0xARGB]	VoiName(Region) [string]	Time [seconds]	Averaged [counts/sec]	Sd [counts/sec]	Volume [ccm]	Total(SUM) [counts/sec]	Total(AVR*VOL) [(counts/sec)*(ccm)]	Min [counts/sec]	Max [counts/sec]	NumberOfPixels [voxels]	NumberOfEffectivePixels [voxels]	HotAveraged(5) [counts/sec]	Stdv [counts/sec]	Q1 [counts/sec]	Median [counts/sec]	Q3 [counts/sec]	AreaUnderCurve [(counts/sec)*(seconds)]	HypoxiaIndex [1/1]	HypoxicVolume [ccm]	Time	SUV
C:/Users/cjie/SynologyDrive/ETH Zurich/5_Radiochemistry/3_PET data/PET data files/AD ANIMAL STUDIES/APP PS1/11C-J147_APP PS1/52-55 weeks old/V3959_APP PS1_WT/V3959_PETmCT.hdr	V3959_PETmCT	V3959		size = 0.0, weight = 0.0, sex = O			20221118_124055	ff0000ff	1	60	0.014833	0.00467	0.034352	35.3767	0.000509537	0.004844	0.033968	2385	2385	0.032231	0.004671	0.01196	0.014103	0.017507	1.77996	1	0.535816	1	0.454659
C:/Users/cjie/SynologyDrive/ETH Zurich/5_Radiochemistry/3_PET data/PET data files/AD ANIMAL STUDIES/APP PS1/11C-J147_APP PS1/52-55 weeks old/V3959_APP PS1_WT/V3959_PETmCT.hdr	V3959_PETmCT	V3959		size = 0.0, weight = 0.0, sex = O			20221118_124055	ff0000ff	1	180	0.018815	0.005111	0.034352	44.8744	0.000646334	0.005747	0.040575	2385	2385	0.038422	0.005112	0.014947	0.018585	0.022315	4.03779	1	0.535816	3	0.576714
C:/Users/cjie/SynologyDrive/ETH Zurich/5_Radiochemistry/3_PET data/PET data files/AD ANIMAL STUDIES/APP PS1/11C-J147_APP PS1/52-55 weeks old/V3959_APP PS1_WT/V3959_PETmCT.hdr	V3959_PETmCT	V3959		size = 0.0, weight = 0.0, sex = O			20221118_124055	ff0000ff	1	300	0.019763	0.004831	0.034352	47.1339	0.000678879	0.008562	0.034445	2385	2385	0.034154	0.004832	0.016387	0.019604	0.022854	6.40931	1	0.535816	5	0.605772
C:/Users/cjie/SynologyDrive/ETH Zurich/5_Radiochemistry/3_PET data/PET data files/AD ANIMAL STUDIES/APP PS1/11C-J147_APP PS1/52-55 weeks old/V3959_APP PS1_WT/V3959_PETmCT.hdr	V3959_PETmCT	V3959		size = 0.0, weight = 0.0, sex = O			20221118_124055	ff0000ff	1	420	0.022172	0.00431	0.034352	52.879	0.000761627	0.00802	0.042573	2385	2385	0.040784	0.004311	0.020006	0.021912	0.024028	9.06989	1	0.535816	7	0.679612
C:/Users/cjie/SynologyDrive/ETH Zurich/5_Radiochemistry/3_PET data/PET data files/AD ANIMAL STUDIES/APP PS1/11C-J147_APP PS1/52-55 weeks old/V3959_APP PS1_WT/V3959_PETmCT.hdr	V3959_PETmCT	V3959		size = 0.0, weight = 0.0, sex = O			20221118_124055	ff0000ff	1	540	0.022463	0.006495	0.034352	53.5732	0.000771625	0.006661	0.054347	2385	2385	0.052282	0.006497	0.018128	0.021895	0.026371	11.7654	1	0.535816	9	0.688532
C:/Users/cjie/SynologyDrive/ETH Zurich/5_Radiochemistry/3_PET data/PET data files/AD ANIMAL STUDIES/APP PS1/11C-J147_APP PS1/52-55 weeks old/V3959_APP PS1_WT/V3959_PETmCT.hdr	V3959_PETmCT	V3959		size = 0.0, weight = 0.0, sex = O			20221118_124055	ff0000ff	1	750.1	0.023588	0.004073	0.034352	56.2581	0.000810296	0.012136	0.038902	2385	2385	0.038579	0.004074	0.020783	0.023595	0.026084	18.8442	1	0.535816	12.5017	0.723015
C:/Users/cjie/SynologyDrive/ETH Zurich/5_Radiochemistry/3_PET data/PET data files/AD ANIMAL STUDIES/APP PS1/11C-J147_APP PS1/52-55 weeks old/V3959_APP PS1_WT/V3959_PETmCT.hdr	V3959_PETmCT	V3959		size = 0.0, weight = 0.0, sex = O			20221118_124055	ff0000ff	1	1050	0.023315	0.004601	0.034352	55.6057	0.000800899	0.009707	0.038857	2385	2385	0.038269	0.004602	0.020343	0.023302	0.026132	25.8363	1	0.535816	17.5	0.714647
C:/Users/cjie/SynologyDrive/ETH Zurich/5_Radiochemistry/3_PET data/PET data files/AD ANIMAL STUDIES/APP PS1/11C-J147_APP PS1/52-55 weeks old/V3959_APP PS1_WT/V3959_PETmCT.hdr	V3959_PETmCT	V3959		size = 0.0, weight = 0.0, sex = O			20221118_124055	ff0000ff	1	1500	0.023022	0.00335	0.034352	54.907	0.000790836	0.011332	0.033433	2385	2385	0.032674	0.00335	0.020632	0.02341	0.025356	39.6494	1	0.535816	25	0.705667
C:/Users/cjie/SynologyDrive/ETH Zurich/5_Radiochemistry/3_PET data/PET data files/AD ANIMAL STUDIES/APP PS1/11C-J147_APP PS1/52-55 weeks old/V3959_APP PS1_WT/V3959_PETmCT.hdr	V3959_PETmCT	V3959		size = 0.0, weight = 0.0, sex = O			20221118_124055	ff0000ff	1	2250.1	0.024941	0.002015	0.034352	59.485	0.000856774	0.022353	0.037802	2385	2385	0.037235	0.002015	0.023596	0.02461	0.025841	62.0989	1	0.535816	37.5017	0.764487
C:/Users/cjie/SynologyDrive/ETH Zurich/5_Radiochemistry/3_PET data/PET data files/AD ANIMAL STUDIES/APP PS1/11C-J147_APP PS1/52-55 weeks old/V3959_APP PS1_WT/V3959_PETmCT.hdr	V3959_PETmCT	V3959		size = 0.0, weight = 0.0, sex = O			20221118_124055	ff0000ff	1	3150.2	0.021731	0.005158	0.034352	51.829	0.000746503	0.009364	0.049107	2385	2385	0.042301	0.005159	0.017913	0.021761	0.025087	81.6594	1	0.535816	52.5033	0.666095

## Sheet: V3964
					11.97	MBq		33	g	0.000116071	Voxelsize							J147
# PMOD_VOI_STATISTICS
# FORMAT[UNI]
# DATE_TIME[2023.03.08_10:03:15]
# VERSION[4.401]
# AXIS[Experiment][VOI][TAC][g1]
# VOXEL_FRACTION_MODE[1]
# DATA
// Component [string]	File [string]	PatientName [string]	PatientID [string]	PatientInfo [string]	StudyDescription [string]	SeriesDescription [string]	StudyDate [date_time]	Color [0xARGB]	VoiName(Region) [string]	Time [seconds]	Averaged [counts/sec]	Sd [counts/sec]	Volume [ccm]	Total(SUM) [counts/sec]	Total(AVR*VOL) [(counts/sec)*(ccm)]	Min [counts/sec]	Max [counts/sec]	NumberOfPixels [voxels]	NumberOfEffectivePixels [voxels]	HotAveraged(5) [counts/sec]	Stdv [counts/sec]	Q1 [counts/sec]	Median [counts/sec]	Q3 [counts/sec]	AreaUnderCurve [(counts/sec)*(seconds)]	HypoxiaIndex [1/1]	HypoxicVolume [ccm]	Time	SUV
C:/Users/cjie/SynologyDrive/ETH Zurich/5_Radiochemistry/3_PET data/PET data files/AD ANIMAL STUDIES/APP PS1/11C-J147_APP PS1/52-55 weeks old/V3964_APP PS1_WT/V3964_PETmCT.hdr	V3964_PETmCT	V3964		size = 0.0, weight = 0.0, sex = O			20221122_132908	ff0000ff	1	60	0.032317	0.010029	0.032839	73.683	0.001061	0.017278	0.110274	2280	2280	0.106112	0.010032	0.026332	0.030274	0.035454	3.87805	1	0.535816	1	0.767586
C:/Users/cjie/SynologyDrive/ETH Zurich/5_Radiochemistry/3_PET data/PET data files/AD ANIMAL STUDIES/APP PS1/11C-J147_APP PS1/52-55 weeks old/V3964_APP PS1_WT/V3964_PETmCT.hdr	V3964_PETmCT	V3964		size = 0.0, weight = 0.0, sex = O			20221122_132908	ff0000ff	1	180	0.032859	0.005961	0.032839	74.9195	0.001079	0.018684	0.063476	2280	2280	0.061872	0.005963	0.028609	0.031377	0.036032	7.82119	1	0.535816	3	0.78046
C:/Users/cjie/SynologyDrive/ETH Zurich/5_Radiochemistry/3_PET data/PET data files/AD ANIMAL STUDIES/APP PS1/11C-J147_APP PS1/52-55 weeks old/V3964_APP PS1_WT/V3964_PETmCT.hdr	V3964_PETmCT	V3964		size = 0.0, weight = 0.0, sex = O			20221122_132908	ff0000ff	1	300	0.038403	0.004986	0.032839	87.5579	0.001261	0.024888	0.060987	2280	2280	0.059637	0.004988	0.035322	0.038286	0.041137	12.4295	1	0.535816	5	0.912139
C:/Users/cjie/SynologyDrive/ETH Zurich/5_Radiochemistry/3_PET data/PET data files/AD ANIMAL STUDIES/APP PS1/11C-J147_APP PS1/52-55 weeks old/V3964_APP PS1_WT/V3964_PETmCT.hdr	V3964_PETmCT	V3964		size = 0.0, weight = 0.0, sex = O			20221122_132908	ff0000ff	1	420	0.038558	0.005243	0.032839	87.9112	0.001266	0.023296	0.066586	2280	2280	0.065633	0.005244	0.035255	0.038712	0.041515	17.0564	1	0.535816	7	0.915821
C:/Users/cjie/SynologyDrive/ETH Zurich/5_Radiochemistry/3_PET data/PET data files/AD ANIMAL STUDIES/APP PS1/11C-J147_APP PS1/52-55 weeks old/V3964_APP PS1_WT/V3964_PETmCT.hdr	V3964_PETmCT	V3964		size = 0.0, weight = 0.0, sex = O			20221122_132908	ff0000ff	1	540	0.044429	0.005891	0.032839	101.299	0.001459	0.030592	0.077147	2280	2280	0.069536	0.005892	0.040105	0.043708	0.048293	22.3879	1	0.535816	9	1.05527
C:/Users/cjie/SynologyDrive/ETH Zurich/5_Radiochemistry/3_PET data/PET data files/AD ANIMAL STUDIES/APP PS1/11C-J147_APP PS1/52-55 weeks old/V3964_APP PS1_WT/V3964_PETmCT.hdr	V3964_PETmCT	V3964		size = 0.0, weight = 0.0, sex = O			20221122_132908	ff0000ff	1	750	0.042186	0.004242	0.032839	96.183	0.001385	0.030606	0.055592	2280	2280	0.054224	0.004242	0.038799	0.041626	0.045062	35.0436	1	0.535816	12.5	1.00199
C:/Users/cjie/SynologyDrive/ETH Zurich/5_Radiochemistry/3_PET data/PET data files/AD ANIMAL STUDIES/APP PS1/11C-J147_APP PS1/52-55 weeks old/V3964_APP PS1_WT/V3964_PETmCT.hdr	V3964_PETmCT	V3964		size = 0.0, weight = 0.0, sex = O			20221122_132908	ff0000ff	1	1050	0.041697	0.00484	0.032839	95.0703	0.001369	0.028101	0.057	2280	2280	0.056426	0.004841	0.038741	0.041611	0.044617	47.5528	1	0.535816	17.5	0.990378
C:/Users/cjie/SynologyDrive/ETH Zurich/5_Radiochemistry/3_PET data/PET data files/AD ANIMAL STUDIES/APP PS1/11C-J147_APP PS1/52-55 weeks old/V3964_APP PS1_WT/V3964_PETmCT.hdr	V3964_PETmCT	V3964		size = 0.0, weight = 0.0, sex = O			20221122_132908	ff0000ff	1	1500	0.041462	0.004419	0.032839	94.5336	0.001362	0.028568	0.054229	2280	2280	0.053653	0.00442	0.038455	0.041503	0.04439	72.4301	1	0.535816	25	0.984796
C:/Users/cjie/SynologyDrive/ETH Zurich/5_Radiochemistry/3_PET data/PET data files/AD ANIMAL STUDIES/APP PS1/11C-J147_APP PS1/52-55 weeks old/V3964_APP PS1_WT/V3964_PETmCT.hdr	V3964_PETmCT	V3964		size = 0.0, weight = 0.0, sex = O			20221122_132908	ff0000ff	1	2250	0.043821	0.005173	0.032839	99.9114	0.001439	0.025455	0.055107	2280	2280	0.054832	0.005174	0.041467	0.04419	0.047238	111.869	1	0.535816	37.5	1.04083
C:/Users/cjie/SynologyDrive/ETH Zurich/5_Radiochemistry/3_PET data/PET data files/AD ANIMAL STUDIES/APP PS1/11C-J147_APP PS1/52-55 weeks old/V3964_APP PS1_WT/V3964_PETmCT.hdr	V3964_PETmCT	V3964		size = 0.0, weight = 0.0, sex = O			20221122_132908	ff0000ff	1	3150.2	0.040288	0.004245	0.032839	91.8578	0.001323	0.026059	0.057913	2280	2280	0.056977	0.004246	0.037714	0.039861	0.042673	148.137	1	0.535816	52.5033	0.956911

## Sheet: SUV calculator
	SUV calculator for VISTA eXplore Scanner
	Transformation of PMOD "Averaged" values to SUV values
	AVERAGED to SUV									SUV to AVERAGED				Averaged (counts/sec) corresponds to kBq/voxel (already corrected with calibration factor)
	"AVERAGED" in PMOD (VOI analysis) or value on scale bar	Pixel size x [cm]	Pixel size y [cm]	Pixel size z [cm]	Applied activity @ scan start [MBq]	Factor = MBq --> kBq (appl. activity)	Body weight of animal [g]	Physical half life [min]	SUV	Enter SUV here to get corresponding "AVERAGED"	AVERAGED	Scan number		Voxel size is 0.03875 x 0.03875 x 0.0775 ccm. Voxel resizing, e.g. by matching to the CT, does not affect the value of “averaged”. The voxel size for SUV calculation remains the original one, also after resizing.
	1.5	0.03875	0.03875	0.0775	9.41	1000	25.7	20.38	35.2038	1.5	0.0639135	V4304	SUV = “Averaged” [kBq/voxel] / Voxel size [ccm/voxel] / applied dose [MBq] calculated at scan start * 1000 / Body weight [g]
	1.5	0.03875	0.03875	0.0775	7.3	1000	22	20.38	38.846	1.5	0.0579211	V4305	"Average" [kBq/voxel] = (SUV * applied dose [MBq] calculated at scan start * 1000 * Voxel size [cm/voxel]) / body weight [g]
	1.5	0.03875	0.03875	0.0775	9.36	1000	20.8	20.38	28.644	1.5	0.0785505	V4306
	1.5	0.03875	0.03875	0.0775	7.93	1000	21.9	20.38	35.5973	1.5	0.063207	V4307
	1.5	0.03875	0.03875	0.0775	9.96	1000	29.2	20.38	37.7894	1.5	0.0595406	V3956
	1.5	0.03875	0.03875	0.0775	9.95	1000	35.4	20.38	45.8592	1.5	0.0490632	V3959
	1.5	0.03875	0.03875	0.0775	11.97	1000	33	20.38	35.5358	1.5	0.0633165	V3964
	1.5	0.03875	0.03875	0.0775	11.6	1000	27.9	20.38	31.0022	1.5	0.0725755	V3966
	1.5	0.03875	0.03875	0.0775	8.69	1000	19.7	20.38	29.2208	1.5	0.0769999	V3968
	1.5	0.03875	0.03875	0.0775	5.2	1000	23.3	20.38	57.7562	1.5	0.0389568	V3970
	1.5	0.03875	0.03875	0.0775	9.78	1000	21.6	20.38	28.4683	1.5	0.0790354	V4194
	1.5	0.03875	0.03875	0.0775	4.97	1000	27.5	20.38	71.3218	1.5	0.0315471	V4197
	1.5	0.03875	0.03875	0.0775	10.31	1000	28	20.38	35.0062	1.5	0.0642742	V4198
	1.5	0.03875	0.03875	0.0775	8.88	1000	25.9	20.38	37.5952	1.5	0.059848	V4199

## Sheet: Reference
Time [min]	mVolts
0	403
0.00166656	586
0.00333312	729
0.00499968	813
0.00666624	855
0.0083328	889
0.00999936	871
0.0116659	873
0.0133325	863
0.014999	844
0.0166656	848
0.0183322	835
0.0199987	848
0.0216653	857
0.0233318	940
0.0249984	1450
0.026665	2402
0.0283315	3323
0.0299981	4024
0.0316646	4474
0.0333312	4705
0.0349978	4840
0.0366643	4902
0.0383309	4897
0.0399974	4808
0.041664	4291
0.0433306	3307
0.0449971	2343
0.0466637	1662
0.0483302	1215
0.0499968	963
0.0516634	878
0.0533299	848
0.0549965	839
0.056663	823
0.0583296	682
0.0599962	454
0.0616627	231
0.0633293	59
0.0649958	-42
0.0666624	-102
0.068329	-113
0.0699955	-120
0.0716621	-144
0.0733286	-128
0.0749952	1
0.0766618	247
0.0783283	496
0.0799949	650
0.0816614	753
0.083328	819
0.0849946	842
0.0866611	838
0.0883277	849
0.0899942	925
0.0916608	1305
0.0933274	2027
0.0949939	2733
0.0966605	3249
0.098327	3562
0.0999936	3741
0.10166	3839
0.103327	3885
0.104993	3885
0.10666	3864
0.108326	3736
0.109993	3478
0.11166	3228
0.113326	3056
0.114993	2931
0.116659	2884
0.118326	2872
0.119992	2857
0.121659	2848
0.123325	2857
0.124992	2883
0.126659	2884
0.128325	2878
0.129992	2869
0.131658	2858
0.133325	2857
0.134991	2834
0.136658	2846
0.138324	2859
0.139991	2864
0.141658	2847
0.143324	2871
0.144991	2866
0.146657	2851
0.148324	2843
0.14999	2856
0.151657	2862
0.153324	2868
0.15499	2869
0.156657	2851
0.158323	2717
0.15999	2472
0.161656	2245
0.163323	2070
0.164989	1946
0.166656	1902
0.168323	1861
0.169989	1844
0.171656	1847
0.173322	1830
0.174989	1565
0.176655	1089
0.178322	621
0.179988	280
0.181655	77
0.183322	-31
0.184988	-84
0.186655	-114
0.188321	-109
0.189988	-96
0.191654	40
0.193321	267
0.194988	486
0.196654	641
0.198321	740
0.199987	808
0.201654	842
0.20332	867
0.204987	889
0.206653	873
0.20832	859
0.209987	854
0.211653	854
0.21332	849
0.214986	851
0.216653	856
0.218319	866
0.219986	869
0.221652	862
0.223319	848
0.224986	739
0.226652	483
0.228319	245
0.229985	84
0.231652	-8
0.233318	-64
0.234985	-82
0.236652	-100
0.238318	-120
0.239985	-56
0.241651	459
0.243318	1448
0.244984	2379
0.246651	3080
0.248317	3528
0.249984	3762
0.251651	3875
0.253317	3946
0.254984	3928
0.25665	3868
0.258317	3487
0.259983	2749
0.26165	2045
0.263316	1508
0.264983	1167
0.26665	969
0.268316	898
0.269983	868
0.271649	851
0.273316	850
0.274982	728
0.276649	489
0.278316	263
0.279982	84
0.281649	-30
0.283315	-85
0.284982	-103
0.286648	-116
0.288315	-108
0.289981	-94
0.291648	172
0.293315	675
0.294981	1138
0.296648	1484
0.298314	1709
0.299981	1824
0.301647	1889
0.303314	1900
0.30498	1900
0.306647	1889
0.308314	1753
0.30998	1508
0.311647	1291
0.313313	1120
0.31498	1026
0.316646	941
0.318313	896
0.31998	887
0.321646	898
0.323313	893
0.324979	759
0.326646	522
0.328312	301
0.329979	126
0.331645	14
0.333312	-38
0.334979	-82
0.336645	-95
0.338312	-103
0.339978	-97
0.341645	-128
0.343311	-114
0.344978	-119
0.346644	-110
0.348311	-112
0.349978	-109
0.351644	-112
0.353311	-130
0.354977	-121
0.356644	-109
0.35831	-115
0.359977	-106
0.361644	-115
0.36331	-120
0.364977	-101
0.366643	-115
0.36831	-110
0.369976	-118
0.371643	-121
0.373309	-107
0.374976	-114
0.376643	-103
0.378309	-97
0.379976	-85
0.381642	-107
0.383309	-121
0.384975	-133
0.386642	-127
0.388308	-137
0.389975	-128
0.391642	28
0.393308	280
0.394975	524
0.396641	678
0.398308	787
0.399974	867
0.401641	881
0.403308	897
0.404974	881
0.406641	877
0.408307	866
0.409974	889
0.41164	884
0.413307	893
0.414973	893
0.41664	890
0.418307	869
0.419973	869
0.42164	874
0.423306	899
0.424973	1185
0.426639	1664
0.428306	2145
0.429972	2513
0.431639	2740
0.433306	2841
0.434972	2874
0.436639	2902
0.438305	2926
0.439972	2896
0.441638	2612
0.443305	2129
0.444972	1656
0.446638	1304
0.448305	1076
0.449971	954
0.451638	886
0.453304	862
0.454971	873
0.456637	863
0.458304	865
0.459971	886
0.461637	892
0.463304	898
0.46497	902
0.466637	889
0.468303	884
0.46997	880
0.471636	898
0.473303	895
0.47497	889
0.476636	898
0.478303	895
0.479969	904
0.481636	902
0.483302	886
0.484969	892
0.486636	890
0.488302	911
0.489969	908
0.491635	884
0.493302	893
0.494968	903
0.496635	896
0.498301	903
0.499968	921
0.501635	911
0.503301	916
0.504968	914
0.506634	929
0.508301	1044
0.509967	1287
0.511634	1521
0.5133	1692
0.514967	1800
0.516634	1862
0.5183	1904
0.519967	1913
0.521633	1919
0.5233	1912
0.524966	1928
0.526633	1927
0.5283	1913
0.529966	1910
0.531633	1926
0.533299	1913
0.534966	1922
0.536632	1928
0.538299	1916
0.539965	1909
0.541632	1916
0.543299	1932
0.544965	1952
0.546632	1918
0.548298	1915
0.549965	1920
0.551631	1921
0.553298	1924
0.554964	1919
0.556631	1968
0.558298	2369
0.559964	3117
0.561631	3821
0.563297	4358
0.564964	4691
0.56663	4844
0.568297	4927
0.569964	4969
0.57163	4992
0.573297	4960
0.574963	4812
0.57663	4571
0.578296	4349
0.579963	4156
0.581629	4048
0.583296	3982
0.584963	3966
0.586629	3938
0.588296	3928
0.589962	3918
0.591629	3916
0.593295	3913
0.594962	3934
0.596628	3929
0.598295	3959
0.599962	3964
0.601628	3954
0.603295	3941
0.604961	3936
0.606628	3910
0.608294	3620
0.609961	3145
0.611628	2654
0.613294	2296
0.614961	2087
0.616627	1966
0.618294	1885
0.61996	1844
0.621627	1866
0.623293	1872
0.62496	1747
0.626627	1506
0.628293	1261
0.62996	1083
0.631626	980
0.633293	908
0.634959	869
0.636626	885
0.638292	886
0.639959	941
0.641626	1585
0.643292	2836
0.644959	4013
0.646625	4909
0.648292	5478
0.649958	5775
0.651625	5908
0.653292	5970
0.654958	5976
0.656625	5868
0.658291	5079
0.659958	3601
0.661624	2185
0.663291	1105
0.664957	435
0.666624	83
0.668291	-106
0.669957	-162
0.671624	-162
0.67329	-173
0.674957	-5
0.676623	238
0.67829	477
0.679956	674
0.681623	787
0.68329	832
0.684956	856
0.686623	883
0.688289	904
0.689956	985
0.691622	1621
0.693289	2847
0.694956	4047
0.696622	4944
0.698289	5509
0.699955	5803
0.701622	5960
0.703288	6034
0.704955	6035
0.706621	5940
0.708288	5147
0.709955	3637
0.711621	2181
0.713288	1112
0.714954	424
0.716621	64
0.718287	-95
0.719954	-163
0.72162	-183
0.723287	-103
0.724954	289
0.72662	1046
0.728287	1764
0.729953	2302
0.73162	2645
0.733286	2827
0.734953	2926
0.73662	2959
0.738286	2960
0.739953	2997
0.741619	3235
0.743286	3695
0.744952	4182
0.746619	4544
0.748285	4750
0.749952	4896
0.751619	4938
0.753285	4950
0.754952	4969
0.756618	4921
0.758285	4511
0.759951	3795
0.761618	3078
0.763284	2528
0.764951	2178
0.766618	1991
0.768284	1892
0.769951	1874
0.771617	1859
0.773284	1873
0.77495	1889
0.776617	1885
0.778284	1880
0.77995	1886
0.781617	1901
0.783283	1885
0.78495	1883
0.786616	1882
0.788283	1888
0.789949	1829
0.791616	1589
0.793283	1112
0.794949	645
0.796616	282
0.798282	54
0.799949	-47
0.801615	-90
0.803282	-126
0.804948	-128
0.806615	-77
0.808282	436
0.809948	1419
0.811615	2369
0.813281	3093
0.814948	3552
0.816614	3793
0.818281	3916
0.819948	3970
0.821614	3976
0.823281	3965
0.824947	3968
0.826614	3950
0.82828	3958
0.829947	3962
0.831613	3960
0.83328	3958
0.834947	3945
0.836613	3928
0.83828	3956
0.839946	3919
0.841613	3529
0.843279	2811
0.844946	2069
0.846612	1530
0.848279	1174
0.849946	993
0.851612	898
0.853279	868
0.854945	862
0.856612	899
0.858278	1033
0.859945	1282
0.861612	1542
0.863278	1706
0.864945	1814
0.866611	1886
0.868278	1892
0.869944	1902
0.871611	1919
0.873277	1925
0.874944	2062
0.876611	2327
0.878277	2562
0.879944	2747
0.88161	2858
0.883277	2905
0.884943	2940
0.88661	2970
0.888276	2968
0.889943	2955
0.89161	2815
0.893276	2583
0.894943	2348
0.896609	2190
0.898276	2086
0.899942	1982
0.901609	1945
0.903276	1946
0.904942	1946
0.906609	1952
0.908275	1954
0.909942	1939
0.911608	1952
0.913275	1961
0.914941	1968
0.916608	1969
0.918275	1954
0.919941	1974
0.921608	1946
0.923274	1954
0.924941	2097
0.926607	2338
0.928274	2572
0.92994	2767
0.931607	2880
0.933274	2922
0.93494	2932
0.936607	2967
0.938273	2978
0.93994	2936
0.941606	2672
0.943273	2206
0.94494	1711
0.946606	1316
0.948273	1086
0.949939	974
0.951606	919
0.953272	896
0.954939	891
0.956605	935
0.958272	1066
0.959939	1315
0.961605	1554
0.963272	1745
0.964938	1861
0.966605	1926
0.968271	1937
0.969938	1946
0.971604	1948
0.973271	1998
0.974938	2101
0.976604	2339
0.978271	2587
0.979937	2765
0.981604	2870
0.98327	2928
0.984937	2954
0.986604	2968
0.98827	2972
0.989937	2920
0.991603	2546
0.99327	1793
0.994936	1057
0.996603	526
0.998269	180
0.999936	4
1.0016	-89
1.00327	-131
1.00494	-138
1.0066	-107
1.00827	173
1.00994	665
1.0116	1167
1.01327	1533
1.01494	1765
1.0166	1900
1.01827	1945
1.01993	1967
1.0216	1976
1.02327	1961
1.02493	1816
1.0266	1557
1.02827	1304
1.02993	1102
1.0316	1005
1.03327	934
1.03493	908
1.0366	903
1.03827	896
1.03993	933
1.0416	1332
1.04327	2103
1.04493	2841
1.0466	3371
1.04827	3723
1.04993	3915
1.0516	3989
1.05327	4019
1.05493	4029
1.0566	3968
1.05827	3433
1.05993	2432
1.0616	1477
1.06327	760
1.06493	310
1.0666	52
1.06826	-72
1.06993	-97
1.0716	-107
1.07326	-114
1.07493	17
1.0766	249
1.07826	512
1.07993	676
1.0816	803
1.08326	863
1.08493	890
1.0866	908
1.08826	910
1.08993	904
1.0916	892
1.09326	892
1.09493	905
1.0966	913
1.09826	908
1.09993	931
1.1016	915
1.10326	907
1.10493	914
1.1066	943
1.10826	1219
1.10993	1706
1.1116	2202
1.11326	2568
1.11493	2798
1.1166	2928
1.11826	2988
1.11993	3010
1.12159	3021
1.12326	3016
1.12493	2898
1.12659	2624
1.12826	2355
1.12993	2169
1.13159	2046
1.13326	2003
1.13493	1986
1.13659	1963
1.13826	1938
1.13993	1969
1.14159	2231
1.14326	2729
1.14493	3207
1.14659	3582
1.14826	3803
1.14993	3921
1.15159	3976
1.15326	3984
1.15493	4005
1.15659	3915
1.15826	3404
1.15993	2435
1.16159	1486
1.16326	771
1.16493	273
1.16659	24
1.16826	-85
1.16993	-127
1.17159	-151
1.17326	-118
1.17492	-94
1.17659	-98
1.17826	-88
1.17992	-83
1.18159	-96
1.18326	-97
1.18492	-94
1.18659	-118
1.18826	-102
1.18992	-106
1.19159	-121
1.19326	-127
1.19492	-136
1.19659	-116
1.19826	-90
1.19992	-101
1.20159	-121
1.20326	-116
1.20492	-101
1.20659	-102
1.20826	34
1.20992	287
1.21159	507
1.21326	685
1.21492	818
1.21659	869
1.21826	898
1.21992	890
1.22159	893
1.22326	889
1.22492	886
1.22659	884
1.22825	884
1.22992	886
1.23159	896
1.23325	903
1.23492	909
1.23659	916
1.23825	910
1.23992	903
1.24159	915
1.24325	907
1.24492	891
1.24659	895
1.24825	895
1.24992	901
1.25159	915
1.25325	915
1.25492	917
1.25659	917
1.25825	1185
1.25992	1704
1.26159	2220
1.26325	2587
1.26492	2807
1.26659	2937
1.26825	3002
1.26992	3006
1.27159	3025
1.27325	3000
1.27492	2871
1.27658	2629
1.27825	2368
1.27992	2173
1.28158	2052
1.28325	1968
1.28492	1936
1.28658	1940
1.28825	1961
1.28992	1944
1.29158	1807
1.29325	1557
1.29492	1314
1.29658	1125
1.29825	1006
1.29992	950
1.30158	939
1.30325	929
1.30492	919
1.30658	913
1.30825	919
1.30992	904
1.31158	914
1.31325	911
1.31492	903
1.31658	909
1.31825	909
1.31992	932
1.32158	922
1.32325	929
1.32492	1058
1.32658	1329
1.32825	1568
1.32991	1742
1.33158	1860
1.33325	1924
1.33491	1945
1.33658	1946
1.33825	1963
1.33991	1952
1.34158	1958
1.34325	1961
1.34491	1967
1.34658	1967
1.34825	1958
1.34991	1956
1.35158	1969
1.35325	1986
1.35491	1968
1.35658	1940
1.35825	1826
1.35991	1565
1.36158	1317
1.36325	1136
1.36491	1004
1.36658	927
1.36825	885
1.36991	878
1.37158	887
1.37325	922
1.37491	1189
1.37658	1695
1.37825	2202
1.37991	2574
1.38158	2806
1.38324	2937
1.38491	2986
1.38658	3007
1.38824	3012
1.38991	2989
1.39158	2726
1.39324	2203
1.39491	1701
1.39658	1322
1.39824	1111
1.39991	991
1.40158	932
1.40324	899
1.40491	905
1.40658	899
1.40824	898
1.40991	915
1.41158	899
1.41324	890
1.41491	896
1.41658	901
1.41824	904
1.41991	896
1.42158	887
1.42324	896
1.42491	1038
1.42658	1304
1.42824	1577
1.42991	1745
1.43158	1864
1.43324	1913
1.43491	1954
1.43657	1964
1.43824	1966
1.43991	2002
1.44157	2259
1.44324	2764
1.44491	3257
1.44657	3622
1.44824	3856
1.44991	3968
1.45157	4029
1.45324	4042
1.45491	4043
1.45657	4026
1.45824	3759
1.45991	3254
1.46157	2777
1.46324	2382
1.46491	2142
1.46657	2022
1.46824	1974
1.46991	1946
1.47157	1930
1.47324	1942
1.47491	1955
1.47657	1944
1.47824	1954
1.47991	1961
1.48157	1956
1.48324	1957
1.4849	1957
1.48657	1958
1.48824	1964
1.4899	1949
1.49157	1812
1.49324	1561
1.4949	1300
1.49657	1130
1.49824	1009
1.4999	938
1.50157	910
1.50324	883
1.5049	895
1.50657	910
1.50824	896
1.5099	891
1.51157	907
1.51324	902
1.5149	907
1.51657	907
1.51824	899
1.5199	914
1.52157	922
1.52324	898
1.5249	761
1.52657	513
1.52824	280
1.5299	103
1.53157	-5
1.53324	-68
1.5349	-89
1.53657	-84
1.53823	-100
1.5399	-90
1.54157	34
1.54323	292
1.5449	557
1.54657	752
1.54823	859
1.5499	913
1.55157	938
1.55323	960
1.5549	972
1.55657	999
1.55823	1269
1.5599	1777
1.56157	2293
1.56323	2642
1.5649	2876
1.56657	2997
1.56823	3057
1.5699	3088
1.57157	3079
1.57323	3032
1.5749	2759
1.57657	2255
1.57823	1787
1.5799	1417
1.58157	1165
1.58323	1056
1.5849	986
1.58657	967
1.58823	961
1.5899	1009
1.59156	1541
1.59323	2552
1.5949	3560
1.59656	4287
1.59823	4760
1.5999	5011
1.60156	5137
1.60323	5186
1.6049	5197
1.60656	5162
1.60823	4750
1.6099	3981
1.61156	3223
1.61323	2666
1.6149	2318
1.61656	2107
1.61823	2014
1.6199	1979
1.62156	1960
1.62323	1952
1.6249	1687
1.62656	1193
1.62823	717
1.6299	348
1.63156	121
1.63323	-17
1.6349	-77
1.63656	-107
1.63823	-113
1.6399	-95
1.64156	43
1.64323	304
1.64489	549
1.64656	729
1.64823	847
1.64989	910
1.65156	943
1.65323	967
1.65489	960
1.65656	980
1.65823	1255
1.65989	1761
1.66156	2261
1.66323	2632
1.66489	2862
1.66656	2991
1.66823	3043
1.66989	3066
1.67156	3079
1.67323	3072
1.67489	2922
1.67656	2663
1.67823	2400
1.67989	2227
1.68156	2121
1.68323	2073
1.68489	2030
1.68656	1993
1.68823	1978
1.68989	1974
1.69156	1840
1.69322	1598
1.69489	1366
1.69656	1171
1.69822	1064
1.69989	1004
1.70156	988
1.70322	970
1.70489	946
1.70656	963
1.70822	1096
1.70989	1359
1.71156	1615
1.71322	1794
1.71489	1903
1.71656	1975
1.71822	1994
1.71989	1997
1.72156	2016
1.72322	2033
1.72489	2166
1.72656	2408
1.72822	2659
1.72989	2858
1.73156	2966
1.73322	3018
1.73489	3073
1.73656	3082
1.73822	3070
1.73989	3027
1.74156	2762
1.74322	2263
1.74489	1751
1.74655	1400
1.74822	1179
1.74989	1053
1.75155	990
1.75322	944
1.75489	937
1.75655	967
1.75822	1119
1.75989	1368
1.76155	1613
1.76322	1800
1.76489	1938
1.76655	1998
1.76822	2012
1.76989	2020
1.77155	2038
1.77322	2027
1.77489	2158
1.77655	2427
1.77822	2667
1.77989	2853
1.78155	2959
1.78322	3010
1.78489	3022
1.78655	3038
1.78822	3067
1.78989	3027
1.79155	2768
1.79322	2259
1.79489	1759
1.79655	1395
1.79822	1154
1.79988	1016
1.80155	939
1.80322	917
1.80488	926
1.80655	923
1.80822	919
1.80988	923
1.81155	934
1.81322	945
1.81488	962
1.81655	963
1.81822	955
1.81988	958
1.82155	950
1.82322	1005
1.82488	1405
1.82655	2163
1.82822	2908
1.82988	3450
1.83155	3809
1.83322	3996
1.83488	4080
1.83655	4112
1.83822	4133
1.83988	4095
1.84155	3689
1.84322	2919
1.84488	2171
1.84655	1608
1.84822	1263
1.84988	1051
1.85155	972
1.85321	951
1.85488	932
1.85655	935
1.85821	951
1.85988	956
1.86155	962
1.86321	958
1.86488	956
1.86655	951
1.86821	949
1.86988	964
1.87155	985
1.87321	999
1.87488	1258
1.87655	1765
1.87821	2272
1.87988	2641
1.88155	2868
1.88321	2983
1.88488	3031
1.88655	3057
1.88821	3090
1.88988	3116
1.89155	3377
1.89321	3871
1.89488	4366
1.89655	4741
1.89821	4983
1.89988	5130
1.90154	5185
1.90321	5198
1.90488	5214
1.90654	5115
1.90821	4442
1.90988	3156
1.91154	1907
1.91321	984
1.91488	408
1.91654	79
1.91821	-70
1.91988	-126
1.92154	-132
1.92321	-102
1.92488	52
1.92654	297
1.92821	550
1.92988	727
1.93154	848
1.93321	913
1.93488	944
1.93654	993
1.93821	1009
1.93988	964
1.94154	814
1.94321	548
1.94488	295
1.94654	118
1.94821	-18
1.94988	-88
1.95154	-100
1.95321	-94
1.95487	-103
1.95654	-83
1.95821	185
1.95987	707
1.96154	1195
1.96321	1583
1.96487	1842
1.96654	1957
1.96821	2006
1.96987	2027
1.97154	2053
1.97321	2081
1.97487	2325
1.97654	2851
1.97821	3359
1.97987	3726
1.98154	3964
1.98321	4086
1.98487	4140
1.98654	4160
1.98821	4166
1.98987	4168
1.99154	4176
1.99321	4176
1.99487	4172
1.99654	4162
1.99821	4154
1.99987	4173
2.00154	4172
2.00321	4172
2.00487	4184
2.00654	4155
2.0082	3880
2.00987	3360
2.01154	2853
2.0132	2447
2.01487	2227
2.01654	2089
2.0182	2032
2.01987	1986
2.02154	1993
2.0232	1980
2.02487	1728
2.02654	1230
2.0282	698
2.02987	311
2.03154	86
2.0332	-31
2.03487	-95
2.03654	-104
2.0382	-109
2.03987	-80
2.04154	179
2.0432	718
2.04487	1211
2.04654	1587
2.0482	1801
2.04987	1949
2.05154	1994
2.0532	2014
2.05487	2016
2.05654	2056
2.0582	2453
2.05987	3231
2.06153	3984
2.0632	4556
2.06487	4918
2.06653	5119
2.0682	5207
2.06987	5246
2.07153	5253
2.0732	5229
2.07487	5107
2.07653	4833
2.0782	4573
2.07987	4377
2.08153	4256
2.0832	4173
2.08487	4144
2.08653	4136
2.0882	4126
2.08987	4076
2.09153	3827
2.0932	3319
2.09487	2807
2.09653	2412
2.0982	2199
2.09987	2051
2.10153	1982
2.1032	1954
2.10487	1950
2.10653	1975
2.1082	2141
2.10986	2402
2.11153	2657
2.1132	2858
2.11486	2959
2.11653	3024
2.1182	3067
2.11986	3078
2.12153	3067
2.1232	3067
2.12486	3066
2.12653	3067
2.1282	3061
2.12986	3061
2.13153	3067
2.1332	3076
2.13486	3072
2.13653	3081
2.1382	3082
2.13986	3090
2.14153	3221
2.1432	3461
2.14486	3697
2.14653	3901
2.1482	4026
2.14986	4071
2.15153	4126
2.1532	4126
2.15486	4133
2.15653	4090
2.1582	3821
2.15986	3331
2.16153	2825
2.16319	2445
2.16486	2213
2.16653	2088
2.16819	2022
2.16986	2017
2.17153	2003
2.17319	2076
2.17486	2740
2.17653	4037
2.17819	5299
2.17986	6230
2.18153	6841
2.18319	7160
2.18486	7320
2.18653	7385
2.18819	7407
2.18986	7329
2.19153	6788
2.19319	5742
2.19486	4726
2.19653	3976
2.19819	3493
2.19986	3231
2.20153	3112
2.20319	3049
2.20486	3036
2.20653	3003
2.20819	2619
2.20986	1850
2.21153	1092
2.21319	549
2.21486	202
2.21652	10
2.21819	-59
2.21986	-106
2.22152	-130
2.22319	-97
2.22486	187
2.22652	693
2.22819	1213
2.22986	1575
2.23152	1802
2.23319	1942
2.23486	2006
2.23652	2043
2.23819	2049
2.23986	2113
2.24152	2617
2.24319	3644
2.24486	4661
2.24652	5422
2.24819	5908
2.24986	6177
2.25152	6308
2.25319	6351
2.25486	6325
2.25652	6247
2.25819	5749
2.25986	4725
2.26152	3705
2.26319	2940
2.26486	2458
2.26652	2197
2.26819	2052
2.26985	2015
2.27152	1998
2.27319	1986
2.27485	1864
2.27652	1634
2.27819	1375
2.27985	1159
2.28152	1040
2.28319	974
2.28485	976
2.28652	966
2.28819	966
2.28985	956
2.29152	938
2.29319	938
2.29485	923
2.29652	928
2.29819	940
2.29985	949
2.30152	950
2.30319	935
2.30485	934
2.30652	1004
2.30819	1682
2.30985	2972
2.31152	4251
2.31319	5207
2.31485	5820
2.31652	6147
2.31818	6296
2.31985	6367
2.32152	6372
2.32318	6311
2.32485	5779
2.32652	4725
2.32818	3697
2.32985	2946
2.33152	2462
2.33318	2199
2.33485	2073
2.33652	2023
2.33818	1999
2.33985	2035
2.34152	2071
2.34318	2052
2.34485	2032
2.34652	2029
2.34818	2039
2.34985	2034
2.35152	2026
2.35318	2032
2.35485	2055
2.35652	2032
2.35818	1900
2.35985	1653
2.36152	1386
2.36318	1185
2.36485	1064
2.36652	993
2.36818	964
2.36985	952
2.37151	947
2.37318	969
2.37485	1099
2.37651	1362
2.37818	1614
2.37985	1804
2.38151	1944
2.38318	2003
2.38485	2038
2.38651	2044
2.38818	2055
2.38985	2020
2.39151	1753
2.39318	1225
2.39485	717
2.39651	329
2.39818	91
2.39985	-34
2.40151	-107
2.40318	-126
2.40485	-106
2.40651	-103
2.40818	-108
2.40985	-101
2.41151	-97
2.41318	-97
2.41485	-76
2.41651	-76
2.41818	-110
2.41985	-104
2.42151	-116
2.42318	-97
2.42484	-113
2.42651	-106
2.42818	-102
2.42984	-80
2.43151	-80
2.43318	-92
2.43484	-88
2.43651	-89
2.43818	-89
2.43984	-36
2.44151	367
2.44318	1131
2.44484	1913
2.44651	2488
2.44818	2829
2.44984	3009
2.45151	3098
2.45318	3155
2.45484	3171
2.45651	3134
2.45818	2852
2.45984	2314
2.46151	1794
2.46318	1414
2.46484	1161
2.46651	1017
2.46818	955
2.46984	939
2.47151	928
2.47318	923
2.47484	955
2.47651	947
2.47817	935
2.47984	960
2.48151	967
2.48317	960
2.48484	962
2.48651	949
2.48817	945
2.48984	955
2.49151	1101
2.49317	1378
2.49484	1641
2.49651	1822
2.49817	1949
2.49984	2020
2.50151	2055
2.50317	2077
2.50484	2069
2.50651	2044
2.50817	2039
2.50984	2029
2.51151	2038
2.51317	2038
2.51484	2061
2.51651	2043
2.51817	2047
2.51984	2052
2.52151	2061
2.52317	2046
2.52484	2033
2.5265	2029
2.52817	2049
2.52984	2065
2.5315	2062
2.53317	2057
2.53484	2055
2.5365	2057
2.53817	2039
2.53984	2016
2.5415	1892
2.54317	1616
2.54484	1364
2.5465	1179
2.54817	1074
2.54984	981
2.5515	969
2.55317	928
2.55484	927
2.5565	913
2.55817	809
2.55984	560
2.5615	312
2.56317	126
2.56484	11
2.5665	-62
2.56817	-89
2.56984	-103
2.5715	-118
2.57317	-77
2.57484	201
2.5765	724
2.57817	1225
2.57983	1615
2.5815	1841
2.58317	1982
2.58483	2043
2.5865	2051
2.58817	2055
2.58983	2063
2.5915	2197
2.59317	2448
2.59483	2713
2.5965	2924
2.59817	3040
2.59983	3125
2.6015	3152
2.60317	3164
2.60483	3176
2.6065	3161
2.60817	2896
2.60983	2367
2.6115	1826
2.61317	1425
2.61483	1179
2.6165	1046
2.61817	994
2.61983	967
2.6215	947
2.62317	951
2.62483	963
2.6265	972
2.62817	964
2.62983	949
2.6315	944
2.63316	956
2.63483	946
2.6365	974
2.63816	979
2.63983	1017
2.6415	1422
2.64316	2213
2.64483	2991
2.6465	3564
2.64816	3941
2.64983	4126
2.6515	4221
2.65316	4247
2.65483	4249
2.6565	4211
2.65816	3928
2.65983	3408
2.6615	2898
2.66316	2512
2.66483	2269
2.6665	2139
2.66816	2085
2.66983	2043
2.6715	2026
2.67316	2006
2.67483	1759
2.6765	1244
2.67816	724
2.67983	353
2.6815	116
2.68316	-19
2.68483	-80
2.68649	-86
2.68816	-94
2.68983	4
2.69149	818
2.69316	2396
2.69483	3939
2.69649	5088
2.69816	5824
2.69983	6213
2.70149	6396
2.70316	6466
2.70483	6494
2.70649	6435
2.70816	6036
2.70983	5221
2.71149	4434
2.71316	3856
2.71483	3493
2.71649	3295
2.71816	3186
2.71983	3134
2.72149	3117
2.72316	3121
2.72483	2866
2.72649	2326
2.72816	1795
2.72983	1413
2.73149	1167
2.73316	1033
2.73482	967
2.73649	927
2.73816	907
2.73982	945
2.74149	1099
2.74316	1366
2.74482	1638
2.74649	1843
2.74816	1961
2.74982	2011
2.75149	2040
2.75316	2059
2.75482	2061
2.75649	2063
2.75816	1913
2.75982	1646
2.76149	1383
2.76316	1191
2.76482	1060
2.76649	994
2.76816	943
2.76982	937
2.77149	951
2.77316	987
2.77482	1273
2.77649	1802
2.77816	2338
2.77982	2735
2.78149	2974
2.78316	3100
2.78482	3180
2.78649	3200
2.78815	3204
2.78982	3186
2.79149	3060
2.79315	2797
2.79482	2541
2.79649	2346
2.79815	2201
2.79982	2111
2.80149	2098
2.80315	2097
2.80482	2100
2.80649	2147
2.80815	2552
2.80982	3335
2.81149	4100
2.81315	4682
2.81482	5067
2.81649	5283
2.81815	5366
2.81982	5393
2.82149	5400
2.82315	5417
2.82482	5398
2.82649	5374
2.82815	5362
2.82982	5359
2.83149	5381
2.83315	5360
2.83482	5374
2.83649	5378
2.83815	5369
2.83982	5309
2.84148	4923
2.84315	4148
2.84482	3387
2.84648	2818
2.84815	2442
2.84982	2248
2.85148	2164
2.85315	2104
2.85482	2076
2.85648	2052
2.85815	1775
2.85982	1249
2.86148	722
2.86315	341
2.86482	119
2.86648	-37
2.86815	-100
2.86982	-121
2.87148	-113
2.87315	-67
2.87482	62
2.87648	313
2.87815	580
2.87982	776
2.88148	903
2.88315	966
2.88482	985
2.88648	1005
2.88815	1015
2.88982	991
2.89148	860
2.89315	580
2.89481	316
2.89648	134
2.89815	7
2.89981	-54
2.90148	-89
2.90315	-102
2.90481	-89
2.90648	-59
2.90815	353
2.90981	1143
2.91148	1920
2.91315	2510
2.91481	2905
2.91648	3092
2.91815	3174
2.91981	3210
2.92148	3217
2.92315	3161
2.92481	2750
2.92648	1954
2.92815	1149
2.92981	558
2.93148	199
2.93315	4
2.93481	-80
2.93648	-109
2.93815	-112
2.93981	-58
2.94148	482
2.94314	1550
2.94481	2574
2.94648	3353
2.94814	3862
2.94981	4134
2.95148	4264
2.95314	4304
2.95481	4315
2.95648	4270
2.95814	3853
2.95981	3052
2.96148	2257
2.96314	1681
2.96481	1303
2.96648	1104
2.96814	1014
2.96981	986
2.97148	972
2.97314	1000
2.97481	1282
2.97648	1820
2.97814	2328
2.97981	2708
2.98148	2965
2.98314	3100
2.98481	3169
2.98648	3187
2.98814	3193
2.98981	3169
2.99148	3040
2.99314	2776
2.99481	2508
2.99647	2316
2.99814	2197
2.99981	2122
3.00147	2093
3.00314	2092
3.00481	2071
3.00647	2068
3.00814	1942
3.00981	1685
3.01147	1423
3.01314	1225
3.01481	1093
3.01647	1033
3.01814	982
3.01981	955
3.02147	954
3.02314	962
3.02481	820
3.02647	561
3.02814	319
3.02981	112
3.03147	-16
3.03314	-85
3.03481	-126
3.03647	-138
3.03814	-135
3.03981	-125
3.04147	-112
3.04314	-97
3.04481	-107
3.04647	-119
3.04814	-132
3.0498	-116
3.05147	-114
3.05314	-114
3.0548	-104
3.05647	-60
3.05814	347
3.0598	1160
3.06147	1933
3.06314	2492
3.0648	2853
3.06647	3055
3.06814	3150
3.0698	3205
3.07147	3211
3.07314	3210
3.0748	3335
3.07647	3614
3.07814	3892
3.0798	4103
3.08147	4251
3.08314	4315
3.0848	4354
3.08647	4352
3.08814	4351
3.0898	4286
3.09147	3736
3.09314	2673
3.0948	1596
3.09647	808
3.09814	310
3.0998	48
3.10147	-67
3.10313	-109
3.1048	-127
3.10647	-73
3.10813	335
3.1098	1157
3.11147	1931
3.11313	2492
3.1148	2868
3.11647	3064
3.11813	3168
3.1198	3213
3.12147	3207
3.12313	3199
3.1248	3058
3.12647	2795
3.12813	2537
3.1298	2332
3.13147	2209
3.13313	2146
3.1348	2115
3.13647	2086
3.13813	2076
3.1398	2080
3.14147	2082
3.14313	2088
3.1448	2068
3.14647	2069
3.14813	2058
3.1498	2047
3.15146	2065
3.15313	2081
3.1548	2071
3.15646	2106
3.15813	2245
3.1598	2514
3.16146	2782
3.16313	2958
3.1648	3075
3.16646	3153
3.16813	3204
3.1698	3209
3.17146	3210
3.17313	3209
3.1748	3355
3.17646	3637
3.17813	3906
3.1798	4094
3.18146	4203
3.18313	4287
3.1848	4337
3.18646	4354
3.18813	4331
3.1898	4267
3.19146	3875
3.19313	3074
3.1948	2286
3.19646	1707
3.19813	1339
3.1998	1144
3.20146	1036
3.20313	982
3.20479	967
3.20646	961
3.20813	972
3.20979	994
3.21146	1000
3.21313	1004
3.21479	1008
3.21646	986
3.21813	987
3.21979	999
3.22146	996
3.22313	1012
3.22479	1429
3.22646	2253
3.22813	3042
3.22979	3623
3.23146	3990
3.23313	4214
3.23479	4328
3.23646	4354
3.23813	4343
3.23979	4287
3.24146	4014
3.24313	3474
3.24479	2940
3.24646	2566
3.24813	2302
3.24979	2165
3.25146	2097
3.25313	2056
3.25479	2061
3.25646	2064
3.25812	2077
3.25979	2081
3.26146	2076
3.26312	2069
3.26479	2071
3.26646	2065
3.26812	2063
3.26979	2061
3.27146	2070
3.27312	2074
3.27479	1931
3.27646	1658
3.27812	1406
3.27979	1214
3.28146	1114
3.28312	1030
3.28479	993
3.28646	982
3.28812	978
3.28979	1009
3.29146	1290
3.29312	1836
3.29479	2369
3.29646	2749
3.29812	2998
3.29979	3149
3.30146	3243
3.30312	3285
3.30479	3252
3.30646	3260
3.30812	3391
3.30979	3626
3.31145	3889
3.31312	4104
3.31479	4214
3.31645	4288
3.31812	4309
3.31979	4337
3.32145	4348
3.32312	4360
3.32479	4333
3.32645	4341
3.32812	4335
3.32979	4335
[truncated: 10,063 more rows]

[truncated: 28 more sheets: WAT 5 min, BAT 5 min, Brain 5 min, Heart 5 min, Plasma 5 min, BAT 30 min, WAT 30 min, Brain 30 min, Heart 30 min, Plasma 30 min, Animals Blocking studies, Averaged SUVs, AUC for blocking, TACs J147 - Interscapular BAT, V4294 Interscapular BAT, V4296 Interscapular BAT, V4298 Interscapular BAT, V4301 Interscapular BAT, V4308 Interscapular BAT, V4309 Interscapular BAT …]
