# Supplementary material for: ATP synthase is a promising target for identifying activated and non-activated adipose tissues
Source: Nat Commun. 2026 Apr 15;17:5233. doi: 10.1038/s41467-026-71343-w (PMC13260929; doi:10.1038/s41467-026-71343-w)
Supplement: Supplementary file 7 — Source data [file 41467_2026_71343_MOESM7_ESM.zip › 41467_2026_71343_MOESM7_ESM/Source Data Fig 4.xlsx]

## Sheet: Animals
date PET scan	date of birth	age weeks	weight g	cage	strain	wt	sex	PET #	Tracer	MBq @ scanstart	scanstart @	scanstart @ min pi	spec. Activity GBq/mmol	spec activity @	Δt min	spec. Activity GBq/mmol @scanstart	injected dose nmol/kg	CL 316,243	Vehicle	Dose mg/kg	1. blocker @ min pi	2. blocker @ min pi	glucose (mmol/l)		Biodis @ min pi	remarks
																							@-20min	@70min
2023-10-19	2023-07-31	11.4286	19	512680	Balb/c	x	f	V4116	18F-FDG	9.4	09:14:00	-1	-	-	-	-	-	x	-	1	-24hrs	-1hr	4.6	11.8	70
2023-10-19	2023-07-31	11.4286	18.9	512680	Balb/c	x	f	V4117	18F-FDG	9.93	10:30:00	-1	-	-	-	-	-	-	x	1	-24hrs	-1hr	6.1	8.2	70
2023-10-19	2023-07-31	11.4286	18.7	512680	Balb/c	x	f	V4118	18F-FDG	11.73	11:44:00	-1	-	-	-	-	-	x	-	1	-24hrs	-1hr	4.3	5.3	70
2023-10-19	2023-07-31	11.4286	19.5	512680	Balb/c	x	f	V4119	18F-FDG	8.19	12:59:00	-1	-	-	-	-	-	-	x	1	-24hrs	-1hr	6.6	10.2	70
2023-10-19	2023-07-31	11.4286	19	512681	Balb/c	x	f	V4120	18F-FDG	9.63	14:14:00	-1	-	-	-	-	-	x	-	1	-24hrs	-1hr	6.1	14.9	70
2023-10-19	2023-07-31	11.4286	18.7	512681	Balb/c	x	f	V4121	18F-FDG	10.09	15:29:00	-1	-	-	-	-	-	-	x	1	-24hrs	-1hr	6.6	11.2	70
2023-11-03	2023-08-28	9.57143	20.5	516238	Balb/c	x	f	V4132	11C-J-147	13.85	12:29:00	-1	784.74	12:04:00	25	335.316	2.01484	x	-	1	-24hrs	-1hr	-	-	70
2023-11-03	2023-08-28	9.57143	19.7	516238	Balb/c	x	f	V4133	11C-J-147	7.15	14:25:00	-1	1126.36	14:03:00	22	532.989	0.68096	-	x	1	-24hrs	-1hr	-	-	70
2023-11-13	2023-08-28	11	19.3	516238	Balb/c	x	f	V4134	11C-J-147	8.81	12:29:00	-1	85.84	11:05:00	84	4.93103	92.5722	x	-	1	-24hrs	-1hr	-	-	70
2023-11-13	2023-08-28	11	18.3	516238	Balb/c	x	f	V4135	11C-J-147	6.45	13:28:00	-1	462.7	13:01:00	27	184.708	1.90819	-	x	1	-24hrs	-1hr	-	-	70
2023-11-14	2023-08-28	11.1429	20.1	516238	Balb/c	x	f	V4136	11C-J-147	8.01	11:30:00	-1	799.86	11:00:00	30	288.329	1.38213	-	x	1	-24hrs	-1hr	-	-	70
2023-11-14	2023-08-28	11.1429	20.4	516237	Balb/c	x	f	V4137	11C-J-147	8.31	13:33:00	-1	799.86	13:03:00	30	288.329	1.41281	x	-	1	-24hrs	-1hr	-	-	70	-24hrs 3.5min, -63.5min!
2025-05-13	2025-02-09	13.2857	24.5	577086	Balb/c	x	m	V4286	18F-FDG	10.41	09:18:00	-1	-	-	-	-	-	x	-	1	-24hrs	-1hr	5.3	15.4	70
2025-05-13	2025-02-09	13.2857	23.5	577086	Balb/c	x	m	V4287	18F-FDG	8.63	10:36:00	-1	-	-	-	-	-	-	x	1	-24hrs	-1hr	6.9	13.8	70
2025-05-13	2025-02-09	13.2857	24.2	577086	Balb/c	x	m	V4288	18F-FDG	9.09	11:54:00	-1	-	-	-	-	-	x	-	1	-24hrs	-1hr	4.9	12.4	70
2025-05-13	2025-02-09	13.2857	25.6	577086	Balb/c	x	m	V4289	18F-FDG	11.15	13:14:00	-1	-	-	-	-	-	-	x	1	-24hrs	-1hr	6.8	5.9	70
2025-05-13	2025-02-09	13.2857	24	577087	Balb/c	x	m	V4290	18F-FDG	10.05	14:34:00	-1	-	-	-	-	-	x	-	1	-24hrs	-1hr	4.6	8.3	70
2025-05-13	2025-02-09	13.2857	23.4	577087	Balb/c	x	m	V4291	18F-FDG	8.21	15:54:00	-1	-	-	-	-	-	-	x	1	-24hrs	-1hr	7.4	5.9	70
2025-05-13	2025-02-09	13.2857	24	577087	Balb/c	x	m	V4292	18F-FDG	11.04	17:14:00	-1	-	-	-	-	-	x	-	1	-24hrs	-1hr	4.9	11.3	70
2025-05-13	2025-02-09	13.2857	23.4	577087	Balb/c	x	m	V4293	18F-FDG	9.46	18:34:00	-1	-	-	-	-	-	-	x	1	-24hrs	-1hr	7.4	8.9	70
2025-05-14	2025-02-09	13.4286	22.2	577088	Balb/c	x	m	V4294	11C-J-147	7.78	11:30:00	-1	95.81	11:13:00	17	53.7411	6.52109	x	-	1	-24hrs	-1hr	-	-	70	-24hrs 1min, -61min!
2025-05-14	2025-02-09	13.4286	23.7	577088	Balb/c	x	m	V4295	11C-J-147	9.64	13:29:00	-1	242.21	13:03:00	26	100.035	4.06611	-	x	1	-24hrs	-1hr	-	-	70
2025-05-16	2025-02-09	13.7143	23.7	577088	Balb/c	x	m	V4296	11C-J-147	8.17	11:29:00	-1	170.8	11:05:00	24	75.507	4.56548	x	-	1	-24hrs	-1hr	-	-	70
2025-05-16	2025-02-09	13.7143	23.6	577088	Balb/c	x	m	V4297	11C-J-147	10.85	13:34:00	-1	305.14	13:04:00	30	109.995	4.17969	-	x	1	-24hrs	-1hr	-	-	70
2025-06-03	2025-02-17	15.1429	26.2	577660	Balb/c	x	m	V4298	11C-J-147	10.24	11:31:00	-1	97.16	11:08:00	23	44.4383	8.7951	x	-	1	-24hrs	-1hr	-	-	70
2025-06-03	2025-02-17	15.1429	25.4	577661	Balb/c	x	m	V4299	11C-J-147	13.79	13:29:00	-1	241.97	13:00:00	29	90.2416	6.01622	-	x	1	-24hrs	-1hr	-	-	70

## Sheet: Averaged SUVs
FEMALES
	FDG													ANOVA with post-hoc correction for multiple comparison (Sidak)
	Vehicle						Activated with CL316,243							Two-way ANOVA	Ordinary						Šídák's multiple comparisons test	Predicted (LS) mean diff.		Test details	Predicted (LS) mean 1	Predicted (LS) mean 2	Predicted (LS) mean diff.	SE of diff.	N1	N2	t	DF
	Scan number	V4117	V4119	V4121	Averaged		Scan number	V4116	V4118	V4120	Averaged			Alpha	0.05
	Averaged SUV	0.826383	0.579442	0.698721	0.701516		Averaged SUV	1.51771	1.33567	0.915305	1.25623										Male			Male
														Source of Variation	% of total variation	P value	P value summary	Significant?			FDG, vehicle vs. FDG, activated	-1.035		FDG, vehicle vs. FDG, activated	0.5767	1.612	-1.035	0.1486	4	4	6.965	18
	J147													Interaction	4.63	0.0155	*	Yes			FDG, vehicle vs. J147, vehicle	-0.3625		FDG, vehicle vs. J147, vehicle	0.5767	0.9392	-0.3625	0.1605	4	3	2.258	18
	Vehicle						Activated with CL316,243							Gender	0.5688	0.2125	ns	No			FDG, vehicle vs. J147, activated	-1.617		FDG, vehicle vs. J147, activated	0.5767	2.193	-1.617	0.1605	4	3	10.07	18
	Scan number	V4133	V4135	V4136	Averaged		Scan number	V4132	V4134	V4137	Averaged			Column Factor	87.3	<0.0001	****	Yes			FDG, activated vs. J147, vehicle	0.6727		FDG, activated vs. J147, vehicle	1.612	0.9392	0.6727	0.1605	4	3	4.191	18
	Averaged SUV	1.21741	1.119	0.966015	1.10081		Averaged SUV	2.65133	2.9506	2.47397	2.69197										FDG, activated vs. J147, activated	-0.5814		FDG, activated vs. J147, activated	1.612	2.193	-0.5814	0.1605	4	3	3.622	18
														ANOVA table	SS (Type III)	DF	MS	F (DFn, DFd)	P value		J147, vehicle vs. J147, activated	-1.254		J147, vehicle vs. J147, activated	0.9392	2.193	-1.254	0.1716	3	3	7.308	18
	Fold increase	FDG	J147											Interaction	0.6007	3	0.2002	F (3, 18) = 4.532	P=0.0155
	Vehicle vs Activated	1.79074	2.44545											Gender	0.0738	1	0.0738	F (1, 18) = 1.670	P=0.2125		Female			Female
														Column Factor	11.33	3	3.776	F (3, 18) = 85.47	P<0.0001		FDG, vehicle vs. FDG, activated	-0.5547		FDG, vehicle vs. FDG, activated	0.7015	1.256	-0.5547	0.1716	3	3	3.232	18
	Fold increase	Vehicle	Activated											Residual	0.7952	18	0.04418				FDG, vehicle vs. J147, vehicle	-0.3993		FDG, vehicle vs. J147, vehicle	0.7015	1.101	-0.3993	0.1716	3	3	2.327	18
	FDG vs J147	1.56918	2.14289																		FDG, vehicle vs. J147, activated	-1.99		FDG, vehicle vs. J147, activated	0.7015	2.692	-1.99	0.1716	3	3	11.6	18
														Difference between row means							FDG, activated vs. J147, vehicle	0.1554		FDG, activated vs. J147, vehicle	1.256	1.101	0.1554	0.1716	3	3	0.9057	18
														Predicted (LS) mean of Male	1.33						FDG, activated vs. J147, activated	-1.436		FDG, activated vs. J147, activated	1.256	2.692	-1.436	0.1716	3	3	8.366	18
MALES														Predicted (LS) mean of Female	1.438						J147, vehicle vs. J147, activated	-1.591		J147, vehicle vs. J147, activated	1.101	2.692	-1.591	0.1716	3	3	9.272	18
	FDG													Difference between predicted means	-0.1074
	Vehicle						Activated with CL316,243							SE of difference	0.08308						FDG, vehicle			FDG, vehicle
	Scan number	V4287	V4289	V4291	V4293	Averaged	Scan number	V4286	V4288	V4290	V4292	Averaged		95% CI of difference	-0.2819 to 0.06717						Male vs. Female	-0.1249		Male vs. Female	0.5767	0.7015	-0.1249	0.1605	4	3	0.7778	18
	Averaged SUV	0.636473	0.416265	0.66282	0.591052	0.576653	Averaged SUV	1.62022	1.4737	2.06793	1.28564	1.61187
														Data summary							FDG, activated			FDG, activated
	J147													Number of columns (Column Factor)	4						Male vs. Female	0.3556		Male vs. Female	1.612	1.256	0.3556	0.1605	4	3	2.215	18
	Vehicle						Activated with CL316,243							Number of rows (Gender)	2
	Scan number	V4295	V4297	V4299	Averaged		Scan number	V4294	V4296	V4298	Averaged			Number of values	26						J147, vehicle			J147, vehicle
	Averaged SUV	0.95969	1.03406	0.823719	0.939157		Averaged SUV	2.27564	2.25748	2.04682	2.19331										Male vs. Female	-0.1616		Male vs. Female	0.9392	1.101	-0.1616	0.1716	3	3	0.9419	18
	Fold increase	FDG	J147																		J147, activated			J147, activated
	Vehicle vs Activated	2.79522	2.33541																		Male vs. Female	-0.4987		Male vs. Female	2.193	2.692	-0.4987	0.1716	3	3	2.906	18
	Fold increase	Vehicle	Activated
	FDG vs J147	1.62864	1.36072
All ANIMALS COMBINED
	FDG																								ANOVA with post-hoc correction for multiple comparison (Tukey)
	Vehicle									Activated with CL316,243															Table Analyzed	Averaged SUV_Classical BAT All Animals					Number of families	1
	Scan number	V4117	V4119	V4121	V4287	V4289	V4291	V4293	Averaged		Scan number	V4116	V4118	V4120	V4286	V4288	V4290	V4292	Averaged						Data sets analyzed	A-D					Number of comparisons per family	6
	Averaged SUV	0.826383	0.579442	0.698721	0.636473	0.416265	0.66282	0.591052	0.630165		Averaged SUV	1.51771	1.33567	0.915305	1.62022	1.4737	2.06793	1.28564	1.45945												Alpha	0.05
	J147																								ANOVA summary
	Vehicle									Activated with CL316,243															F	58.25					Tukey's multiple comparisons test	Mean Diff.	95.00% CI of diff.	Below threshold?	Summary	Adjusted P Value
																									P value	<0.0001					FDG, vehicle vs. FDG, activated	-0.8293	-1.210 to -0.4481	Yes	****	<0.0001	A-B
	Scan number	V4133	V4135	V4136	V4295	V4297	V4299		Averaged		Scan number	V4132	V4134	V4137	V4294	V4296	V4298		Averaged						P value summary	****					FDG, vehicle vs. J147, vehicle	-0.3898	-0.7866 to 0.006926	No	ns	0.0553	A-C
	Averaged SUV	1.21741	1.119	0.966015	0.95969	1.03406	0.823719		1.01998		Averaged SUV	2.65133	2.9506	2.47397	2.27564	2.25748	2.04682		2.44264						Significant diff. among means (P < 0.05)?	Yes					FDG, vehicle vs. J147, activated	-1.812	-2.209 to -1.416	Yes	****	<0.0001	A-D
																									R squared	0.8882					FDG, activated vs. J147, vehicle	0.4395	0.04273 to 0.8362	Yes	*	0.0263	B-C
	Fold increase	FDG	J147																												FDG, activated vs. J147, activated	-0.9832	-1.380 to -0.5864	Yes	****	<0.0001	B-D
	Vehicle vs Activated	2.31599	2.39479																						Brown-Forsythe test						J147, vehicle vs. J147, activated	-1.423	-1.834 to -1.011	Yes	****	<0.0001	C-D
																									F (DFn, DFd)	1.805 (3, 22)
	Fold increase	Vehicle	Activated																						P value	0.1758					Test details	Mean 1	Mean 2	Mean Diff.	SE of diff.	n1	n2	q	DF
	FDG vs J147	1.61859	1.67367																						P value summary	ns					FDG, vehicle vs. FDG, activated	0.6302	1.459	-0.8293	0.1373	7	7	8.544	22
																									Are SDs significantly different (P < 0.05)?	No					FDG, vehicle vs. J147, vehicle	0.6302	1.02	-0.3898	0.1429	7	6	3.858	22
																															FDG, vehicle vs. J147, activated	0.6302	2.443	-1.812	0.1429	7	6	17.94	22
																									Bartlett's test						FDG, activated vs. J147, vehicle	1.459	1.02	0.4395	0.1429	7	6	4.35	22
																									Bartlett's statistic (corrected)	8.202					FDG, activated vs. J147, activated	1.459	2.443	-0.9832	0.1429	7	6	9.732	22
																									P value	0.042					J147, vehicle vs. J147, activated	1.02	2.443	-1.423	0.1483	6	6	13.57	22
																									P value summary	*
																									Are SDs significantly different (P < 0.05)?	Yes					Compact letter display
																															J147, activated	A
																									ANOVA table	SS	DF	MS	F (DFn, DFd)	P value	FDG, activated	B
																									Treatment (between columns)	11.52	3	3.841	F (3, 22) = 58.25	P<0.0001	J147, vehicle	C
																									Residual (within columns)	1.451	22	0.06595			FDG, vehicle	C
																									Total	12.98	25
																									Data summary
																									Number of treatments (columns)	4
																									Number of values (total)	26

## Sheet: TACs FDG
FEMALES
	Vehicle						Activated with CL316,243
		Scan number						Scan number
	Time [min]	V4117	V4119	V4121	averaged		Time	V4116	V4118	V4120	Averaged
	0.5	0.000193	5.39e-05	2.9e-05	9.19667e-05		0.5	0.000222	6.29e-05	0.000685	0.0003233
	2.03	0.520093	0.505151	0.533557	0.5196		2.03	1.01948	1.03771	0.970378	1.00919
	4	0.806925	0.613746	0.734855	0.718509		4	1.32793	1.19199	0.982378	1.16744
	6	0.823209	0.600597	0.695815	0.70654		6	1.47776	1.32191	0.938387	1.24602
	8	0.851167	0.63032	0.69671	0.726066		8	1.51019	1.35784	0.93633	1.26812
	10	0.839984	0.641705	0.711495	0.731061		10	1.53781	1.36688	0.893988	1.26623
	13.5	0.895737	0.604433	0.707807	0.735992		13.5	1.61492	1.38695	0.88588	1.29591
	18.5	0.902165	0.578648	0.720277	0.733697		18.5	1.62685	1.39782	0.885234	1.3033
	26	0.892637	0.565376	0.740028	0.73268		26	1.65131	1.41674	0.879199	1.31575
	38.5	0.871533	0.540351	0.720788	0.710891		38.5	1.69259	1.42484	0.882667	1.33336
	53.5017	0.860383	0.514094	0.725881	0.700119		53.5017	1.71829	1.45405	0.898611	1.35698
	Averaged SUV	0.826383	0.579442	0.698721			Averaged SUV	1.51771	1.33567	0.915305
MALES
	Vehicle							Activated with CL316,243
		Scan number							Scan number
	Time [min]	V4287	V4289	V4291	V4193	averaged		Time [min]	V4286	V4288	V4290	V4292	averaged
	0.5	8.9941e-05	0.000242113	0.000698522	0.000195355	0.000306483		0.5	0.000338817	0.00021758	0.000304129	8.02507e-05	0.000235194
	2.03	0.492502	0.29671	0.610696	0.471609	0.467879		2.03	1.12656	1.11923	1.29397	1.10086	1.16016
	4	0.618812	0.403388	0.712797	0.639773	0.593693		4	1.38721	1.27844	1.78431	1.25096	1.42523
	6	0.64253	0.406018	0.719133	0.631526	0.599802		6	1.55563	1.39429	1.95886	1.2663	1.54377
	8	0.653064	0.398225	0.684878	0.638878	0.593761		8	1.62319	1.48801	2.11615	1.27735	1.62617
	10	0.649944	0.410706	0.683748	0.612368	0.589192		10	1.66267	1.52127	2.21686	1.32932	1.68253
	13.5	0.639926	0.416146	0.66155	0.60981	0.581858		13.5	1.67727	1.50716	2.23528	1.31728	1.68425
	18.5	0.670847	0.442494	0.646522	0.586027	0.586473		18.5	1.75787	1.54523	2.2504	1.32172	1.7188
	26	0.664419	0.457923	0.635619	0.583513	0.585368		26	1.75553	1.60806	2.27891	1.31526	1.73944
	38.5	0.678167	0.460574	0.64554	0.565569	0.587462		38.5	1.81034	1.63826	2.27749	1.33621	1.76558
	53.5017	0.654519	0.470464	0.627713	0.571451	0.581036		53.5017	1.84593	1.63707	2.26702	1.34118	1.7728
	Averaged SUV	0.636473	0.416265	0.66282	0.591052			Averaged SUV	1.62022	1.4737	2.06793	1.28564

## Sheet: V4117 FDG
				Activity injected	9.93	MBq	Weight animal	18.9	g	0.000116071	Voxelsize
# PMOD_VOI_STATISTICS
# FORMAT[UNI]
# DATE_TIME[2023.11.05_14:55:02]
# VERSION[4.401]
# AXIS[Experiment][VOI][TAC][g1]
# VOXEL_FRACTION_MODE[1]
# DATA
// Component [string]	File [string]	PatientName [string]	PatientID [string]	PatientInfo [string]	StudyDescription [string]	SeriesDescription [string]	StudyDate [date_time]	Color [0xARGB]	VoiName(Region) [string]	Time [seconds]	Averaged [counts/sec]	Sd [counts/sec]	Volume [ccm]	Total(SUM) [counts/sec]	Total(AVR*VOL) [(counts/sec)*(ccm)]	Min [counts/sec]	Max [counts/sec]	NumberOfPixels [voxels]	NumberOfEffectivePixels [voxels]	HotAveraged(5) [counts/sec]	Stdv [counts/sec]	Q1 [counts/sec]	Median [counts/sec]	Q3 [counts/sec]	AreaUnderCurve [(counts/sec)*(seconds)]	HypoxiaIndex [1/1]		Time	SUV
C:/Users/daro/Desktop/PET/FDG/V4117/V4117PETmCT.hdr	V4117PETmCT	V4117		size = 0.0, weight = 0.0, sex = O			20231019_103047	ff0000ff	1	30	1.17956e-05	5.3588e-05	0.037347	0.030586	4.40532e-07	0	0.000626444	2569	2592.98	0.000545612	6.2584e-06	0	0	2.14977e-06	0.000707736	0.479175		0.5	0.000193423
C:/Users/daro/Desktop/PET/FDG/V4117/V4117PETmCT.hdr	V4117PETmCT	V4117		size = 0.0, weight = 0.0, sex = O			20231019_103047	ff0000ff	1	120.2	0.031717	0.009056	0.037347	82.241	0.001185	0.013194	0.058779	2569	2592.98	0.055844	0.001058	0.026766	0.031079	0.03617	3.8099	1		2.00333	0.520093
C:/Users/daro/Desktop/PET/FDG/V4117/V4117PETmCT.hdr	V4117PETmCT	V4117		size = 0.0, weight = 0.0, sex = O			20231019_103047	ff0000ff	1	240	0.049209	0.009768	0.037347	127.599	0.001838	0.026344	0.076218	2569	2592.98	0.074606	0.001141	0.043593	0.049406	0.054375	9.70693	1		4	0.806925
C:/Users/daro/Desktop/PET/FDG/V4117/V4117PETmCT.hdr	V4117PETmCT	V4117		size = 0.0, weight = 0.0, sex = O			20231019_103047	ff0000ff	1	360	0.050202	0.008823	0.037347	130.173	0.001875	0.028461	0.072023	2569	2592.98	0.071326	0.00103	0.045111	0.050145	0.055179	15.7312	1		6	0.823209
C:/Users/daro/Desktop/PET/FDG/V4117/V4117PETmCT.hdr	V4117PETmCT	V4117		size = 0.0, weight = 0.0, sex = O			20231019_103047	ff0000ff	1	480	0.051907	0.008457	0.037347	134.593	0.001939	0.033948	0.078753	2569	2592.98	0.075989	0.00098763	0.046581	0.051712	0.056844	21.96	1		8	0.851167
C:/Users/daro/Desktop/PET/FDG/V4117/V4117PETmCT.hdr	V4117PETmCT	V4117		size = 0.0, weight = 0.0, sex = O			20231019_103047	ff0000ff	1	600	0.051225	0.009192	0.037347	132.826	0.001913	0.028492	0.076871	2569	2592.98	0.075762	0.001073	0.04704	0.051056	0.056219	28.107	1		10	0.839984
C:/Users/daro/Desktop/PET/FDG/V4117/V4117PETmCT.hdr	V4117PETmCT	V4117		size = 0.0, weight = 0.0, sex = O			20231019_103047	ff0000ff	1	810	0.054625	0.008938	0.037347	141.641	0.00204	0.036734	0.076135	2569	2592.98	0.075068	0.001044	0.049662	0.054587	0.060128	44.4945	1		13.5	0.895737
C:/Users/daro/Desktop/PET/FDG/V4117/V4117PETmCT.hdr	V4117PETmCT	V4117		size = 0.0, weight = 0.0, sex = O			20231019_103047	ff0000ff	1	1110	0.055017	0.010616	0.037347	142.658	0.002055	0.033022	0.080197	2569	2592.98	0.07959	0.00124	0.048522	0.054756	0.061327	60.9996	1		18.5	0.902165
C:/Users/daro/Desktop/PET/FDG/V4117/V4117PETmCT.hdr	V4117PETmCT	V4117		size = 0.0, weight = 0.0, sex = O			20231019_103047	ff0000ff	1	1560	0.054436	0.010761	0.037347	141.152	0.002033	0.036588	0.079687	2569	2592.98	0.079556	0.001257	0.048437	0.053255	0.059505	93.6613	1		26	0.892637
C:/Users/daro/Desktop/PET/FDG/V4117/V4117PETmCT.hdr	V4117PETmCT	V4117		size = 0.0, weight = 0.0, sex = O			20231019_103047	ff0000ff	1	2310	0.053149	0.010396	0.037347	137.814	0.001985	0.0329	0.080985	2569	2592.98	0.080014	0.001214	0.047478	0.052134	0.057905	141.495	1		38.5	0.871533
C:/Users/daro/Desktop/PET/FDG/V4117/V4117PETmCT.hdr	V4117PETmCT	V4117		size = 0.0, weight = 0.0, sex = O			20231019_103047	ff0000ff	1	3210	0.052469	0.011045	0.037347	136.051	0.001959	0.033196	0.081951	2569	2592.98	0.080956	0.00129	0.046577	0.051349	0.056847	188.717	1		53.5	0.860383

## Sheet: V4119 FDG
				Activity injected	8.19	MBq	Weight animal	19.5	g	0.000116071	Voxelsize
# PMOD_VOI_STATISTICS
# FORMAT[UNI]
# DATE_TIME[2023.11.05_16:29:55]
# VERSION[4.401]
# AXIS[Experiment][VOI][TAC][g1]
# VOXEL_FRACTION_MODE[1]
# DATA
// Component [string]	File [string]	PatientName [string]	PatientID [string]	PatientInfo [string]	StudyDescription [string]	SeriesDescription [string]	StudyDate [date_time]	Color [0xARGB]	VoiName(Region) [string]	Time [seconds]	Averaged [counts/sec]	Sd [counts/sec]	Volume [ccm]	Total(SUM) [counts/sec]	Total(AVR*VOL) [(counts/sec)*(ccm)]	Min [counts/sec]	Max [counts/sec]	NumberOfPixels [voxels]	NumberOfEffectivePixels [voxels]	HotAveraged(5) [counts/sec]	Stdv [counts/sec]	Q1 [counts/sec]	Median [counts/sec]	Q3 [counts/sec]	AreaUnderCurve [(counts/sec)*(seconds)]	HypoxiaIndex [1/1]		Time	SUV
C:/Users/daro/Desktop/PET/FDG/V4119PETmCT.hdr	V4119PETmCT	V4119		size = 0.0, weight = 0.0, sex = O			20231019_130026	ff0000ff	1	30	2.62932e-06	3.25459e-05	0.06624	0.012092	1.74166e-07	0	0.000494583	4594	4598.99	0.000427726	1.56684e-06	0	0	0	0.000157759	0.171746		0.5	5.3935e-05
C:/Users/daro/Desktop/PET/FDG/V4119PETmCT.hdr	V4119PETmCT	V4119		size = 0.0, weight = 0.0, sex = O			20231019_130026	ff0000ff	1	121	0.024626	0.007712	0.06624	113.254	0.001631	0.013431	0.050129	4594	4598.99	0.049184	0.000371295	0.020028	0.023217	0.027722	2.96756	1		2.01667	0.505151
C:/Users/daro/Desktop/PET/FDG/V4119PETmCT.hdr	V4119PETmCT	V4119		size = 0.0, weight = 0.0, sex = O			20231019_130026	ff0000ff	1	240	0.02992	0.006438	0.06624	137.601	0.001982	0.015054	0.055161	4594	4598.99	0.053548	0.000309918	0.026451	0.029462	0.032796	6.53067	1		4	0.613746
C:/Users/daro/Desktop/PET/FDG/V4119PETmCT.hdr	V4119PETmCT	V4119		size = 0.0, weight = 0.0, sex = O			20231019_130026	ff0000ff	1	360	0.029279	0.006073	0.06624	134.652	0.001939	0.015684	0.048162	4594	4598.99	0.046829	0.000292368	0.025563	0.02828	0.032232	10.0441	1		6	0.600597
C:/Users/daro/Desktop/PET/FDG/V4119PETmCT.hdr	V4119PETmCT	V4119		size = 0.0, weight = 0.0, sex = O			20231019_130026	ff0000ff	1	480	0.030728	0.005666	0.06624	141.32	0.002035	0.016985	0.050373	4594	4598.99	0.046883	0.000272775	0.027571	0.030596	0.033853	13.7315	1		8	0.63032
C:/Users/daro/Desktop/PET/FDG/V4119PETmCT.hdr	V4119PETmCT	V4119		size = 0.0, weight = 0.0, sex = O			20231019_130026	ff0000ff	1	600	0.031283	0.005548	0.06624	143.869	0.002072	0.015865	0.047904	4594	4598.99	0.046771	0.000267118	0.028125	0.030803	0.034203	17.4855	1		10	0.641705
C:/Users/daro/Desktop/PET/FDG/V4119PETmCT.hdr	V4119PETmCT	V4119		size = 0.0, weight = 0.0, sex = O			20231019_130026	ff0000ff	1	810	0.029466	0.004655	0.06624	135.512	0.001952	0.01818	0.042582	4594	4598.99	0.042135	0.000224111	0.026638	0.029458	0.03218	26.3251	1		13.5	0.604433
C:/Users/daro/Desktop/PET/FDG/V4119PETmCT.hdr	V4119PETmCT	V4119		size = 0.0, weight = 0.0, sex = O			20231019_130026	ff0000ff	1	1110	0.028209	0.005275	0.06624	129.731	0.001869	0.013559	0.044881	4594	4598.99	0.044314	0.000253957	0.025058	0.028147	0.030979	34.7877	1		18.5	0.578648
C:/Users/daro/Desktop/PET/FDG/V4119PETmCT.hdr	V4119PETmCT	V4119		size = 0.0, weight = 0.0, sex = O			20231019_130026	ff0000ff	1	1560	0.027562	0.004863	0.06624	126.756	0.001826	0.01526	0.03885	4594	4598.99	0.038526	0.000234135	0.02477	0.027424	0.03052	51.3247	1		26	0.565376
C:/Users/daro/Desktop/PET/FDG/V4119PETmCT.hdr	V4119PETmCT	V4119		size = 0.0, weight = 0.0, sex = O			20231019_130026	ff0000ff	1	2310	0.026342	0.005612	0.06624	121.146	0.001745	0.011823	0.039158	4594	4598.99	0.03869	0.000270194	0.023062	0.026691	0.029851	75.0323	1		38.5	0.540351
C:/Users/daro/Desktop/PET/FDG/V4119PETmCT.hdr	V4119PETmCT	V4119		size = 0.0, weight = 0.0, sex = O			20231019_130026	ff0000ff	1	3210	0.025062	0.004904	0.06624	115.261	0.00166	0.01297	0.035276	4594	4598.99	0.035074	0.00023608	0.021938	0.025112	0.028331	97.5884	1		53.5	0.514094

## Sheet: V4121 FDG
				Activity injected	10.09	MBq	Weight animal	18.7	g	0.000116071	Voxelsize
# PMOD_VOI_STATISTICS
# FORMAT[UNI]
# DATE_TIME[2023.11.05_19:08:42]
# VERSION[4.401]
# AXIS[Experiment][VOI][TAC][g1]
# VOXEL_FRACTION_MODE[1]
# DATA
// Component [string]	File [string]	PatientName [string]	PatientID [string]	PatientInfo [string]	StudyDescription [string]	SeriesDescription [string]	StudyDate [date_time]	Color [0xARGB]	VoiName(Region) [string]	Time [seconds]	Averaged [counts/sec]	Sd [counts/sec]	Volume [ccm]	Total(SUM) [counts/sec]	Total(AVR*VOL) [(counts/sec)*(ccm)]	Min [counts/sec]	Max [counts/sec]	NumberOfPixels [voxels]	NumberOfEffectivePixels [voxels]	HotAveraged(5) [counts/sec]	Stdv [counts/sec]	Q1 [counts/sec]	Median [counts/sec]	Q3 [counts/sec]	AreaUnderCurve [(counts/sec)*(seconds)]	HypoxiaIndex [1/1]		Time	SUV
C:/Users/daro/Desktop/PET/FDG/V4121PETmCT.hdr	V4121PETmCT	V4121		size = 0.0, weight = 0.0, sex = O			20231019_152929	ff0000ff	1	30	1.81648e-06	1.38959e-05	0.030834	0.003889	5.60092e-08	0	0.000153823	2144	2140.78	0.000108135	4.8546e-07	0	0	0	0.000108989	0.219683		0.5	2.90039e-05
C:/Users/daro/Desktop/PET/FDG/V4121PETmCT.hdr	V4121PETmCT	V4121		size = 0.0, weight = 0.0, sex = O			20231019_152929	ff0000ff	1	120.8	0.033416	0.011413	0.030834	71.5369	0.00103	0.018764	0.075319	2144	2140.78	0.071382	0.000398707	0.026943	0.031055	0.037233	4.02344	1		2.01333	0.533557
C:/Users/daro/Desktop/PET/FDG/V4121PETmCT.hdr	V4121PETmCT	V4121		size = 0.0, weight = 0.0, sex = O			20231019_152929	ff0000ff	1	240	0.046023	0.009977	0.030834	98.5257	0.001419	0.030853	0.091759	2144	2140.78	0.08695	0.000348536	0.04027	0.044878	0.049886	9.51446	1		4	0.734855
C:/Users/daro/Desktop/PET/FDG/V4121PETmCT.hdr	V4121PETmCT	V4121		size = 0.0, weight = 0.0, sex = O			20231019_152929	ff0000ff	1	360	0.043578	0.007282	0.030834	93.2907	0.001344	0.03257	0.072259	2144	2140.78	0.06966	0.000254395	0.039333	0.042537	0.046986	14.7438	1		6	0.695815
C:/Users/daro/Desktop/PET/FDG/V4121PETmCT.hdr	V4121PETmCT	V4121		size = 0.0, weight = 0.0, sex = O			20231019_152929	ff0000ff	1	480	0.043634	0.006914	0.030834	93.4117	0.001345	0.02579	0.065925	2144	2140.78	0.064958	0.000241533	0.039652	0.043682	0.04755	19.98	1		8	0.69671
C:/Users/daro/Desktop/PET/FDG/V4121PETmCT.hdr	V4121PETmCT	V4121		size = 0.0, weight = 0.0, sex = O			20231019_152929	ff0000ff	1	600	0.04456	0.007597	0.030834	95.3935	0.001374	0.028976	0.067171	2144	2140.78	0.065953	0.000265395	0.039512	0.043628	0.049226	25.3272	1		10	0.711495
C:/Users/daro/Desktop/PET/FDG/V4121PETmCT.hdr	V4121PETmCT	V4121		size = 0.0, weight = 0.0, sex = O			20231019_152929	ff0000ff	1	810	0.044329	0.005475	0.030834	94.8983	0.001367	0.032132	0.054971	2144	2140.78	0.054625	0.000191285	0.040795	0.044576	0.048041	38.6259	1		13.5	0.707807
C:/Users/daro/Desktop/PET/FDG/V4121PETmCT.hdr	V4121PETmCT	V4121		size = 0.0, weight = 0.0, sex = O			20231019_152929	ff0000ff	1	1110	0.04511	0.00613	0.030834	96.5713	0.001391	0.030922	0.059988	2144	2140.78	0.059741	0.000214154	0.041126	0.044991	0.048702	52.159	1		18.5	0.720277
C:/Users/daro/Desktop/PET/FDG/V4121PETmCT.hdr	V4121PETmCT	V4121		size = 0.0, weight = 0.0, sex = O			20231019_152929	ff0000ff	1	1560	0.046347	0.006963	0.030834	99.219	0.001429	0.030212	0.065528	2144	2140.78	0.064866	0.000243249	0.04249	0.045801	0.049939	79.9673	1		26	0.740028
C:/Users/daro/Desktop/PET/FDG/V4121PETmCT.hdr	V4121PETmCT	V4121		size = 0.0, weight = 0.0, sex = O			20231019_152929	ff0000ff	1	2310	0.045142	0.00776	0.030834	96.639	0.001392	0.030513	0.064251	2144	2140.78	0.063813	0.000271086	0.040301	0.044331	0.049656	120.595	1		38.5	0.720788
C:/Users/daro/Desktop/PET/FDG/V4121PETmCT.hdr	V4121PETmCT	V4121		size = 0.0, weight = 0.0, sex = O			20231019_152929	ff0000ff	1	3210	0.045461	0.008422	0.030834	97.3219	0.001402	0.027048	0.064873	2144	2140.78	0.064006	0.000294228	0.040677	0.045115	0.050503	161.51	1		53.5	0.725881

## Sheet: V4116 FDG
				Activity injected	9.4	MBq	Weight animal	19	g	0.000116071	Voxelsize
# PMOD_VOI_STATISTICS
# FORMAT[UNI]
# DATE_TIME[2023.11.04_17:47:44]
# VERSION[4.401]
# AXIS[Experiment][VOI][TAC][g1]
# VOXEL_FRACTION_MODE[1]
# DATA
// Component [string]	File [string]	PatientName [string]	PatientID [string]	PatientInfo [string]	StudyDescription [string]	SeriesDescription [string]	StudyDate [date_time]	Color [0xARGB]	VoiName(Region) [string]	Time [seconds]	Averaged [counts/sec]	Sd [counts/sec]	Volume [ccm]	Total(SUM) [counts/sec]	Total(AVR*VOL) [(counts/sec)*(ccm)]	Min [counts/sec]	Max [counts/sec]	NumberOfPixels [voxels]	NumberOfEffectivePixels [voxels]	HotAveraged(5) [counts/sec]	Stdv [counts/sec]	Q1 [counts/sec]	Median [counts/sec]	Q3 [counts/sec]	AreaUnderCurve [(counts/sec)*(seconds)]	HypoxiaIndex [1/1]		Time	SUV
C:/Users/daro/Desktop/PET/FDG/V4116PETmCT.hdr	V4116PETmCT	V4116		size = 0.0, weight = 0.0, sex = O			20231019_091534	ff0000ff	1	30	1.27568e-05	5.27102e-05	0.06093	0.053965	7.77273e-07	0	0.000825837	4214	4230.33	0.000708307	1.48444e-05	0	0	3.91186e-06	0.000765406	0.485287		0.5	0.000222148
C:/Users/daro/Desktop/PET/FDG/V4116PETmCT.hdr	V4116PETmCT	V4116		size = 0.0, weight = 0.0, sex = O			20231019_091534	ff0000ff	1	121.3	0.058543	0.01232	0.06093	247.658	0.003567	0.029594	0.087326	4214	4230.33	0.086844	0.00347	0.051383	0.058509	0.065807	7.06404	1		2.02167	1.01948
C:/Users/daro/Desktop/PET/FDG/V4116PETmCT.hdr	V4116PETmCT	V4116		size = 0.0, weight = 0.0, sex = O			20231019_091534	ff0000ff	1	240	0.076256	0.016565	0.06093	322.59	0.004646	0.039383	0.121374	4214	4230.33	0.119462	0.004665	0.066214	0.07583	0.085532	16.1272	1		4	1.32793
C:/Users/daro/Desktop/PET/FDG/V4116PETmCT.hdr	V4116PETmCT	V4116		size = 0.0, weight = 0.0, sex = O			20231019_091534	ff0000ff	1	360	0.08486	0.018425	0.06093	358.985	0.005171	0.042101	0.125022	4214	4230.33	0.124509	0.005189	0.074134	0.084568	0.0961	26.3104	1		6	1.47776
C:/Users/daro/Desktop/PET/FDG/V4116PETmCT.hdr	V4116PETmCT	V4116		size = 0.0, weight = 0.0, sex = O			20231019_091534	ff0000ff	1	480	0.086722	0.018593	0.06093	366.863	0.005284	0.042748	0.1344	4214	4230.33	0.132113	0.005236	0.076172	0.086023	0.096402	36.717	1		8	1.51019
C:/Users/daro/Desktop/PET/FDG/V4116PETmCT.hdr	V4116PETmCT	V4116		size = 0.0, weight = 0.0, sex = O			20231019_091534	ff0000ff	1	600	0.088308	0.018229	0.06093	373.571	0.005381	0.051309	0.131864	4214	4230.33	0.130222	0.005134	0.077819	0.087909	0.099197	47.3139	1		10	1.53781
C:/Users/daro/Desktop/PET/FDG/V4116PETmCT.hdr	V4116PETmCT	V4116		size = 0.0, weight = 0.0, sex = O			20231019_091534	ff0000ff	1	810	0.092736	0.022415	0.06093	392.305	0.00565	0.04971	0.147863	4214	4230.33	0.146027	0.006313	0.079789	0.091346	0.104961	75.1347	1		13.5	1.61492
C:/Users/daro/Desktop/PET/FDG/V4116PETmCT.hdr	V4116PETmCT	V4116		size = 0.0, weight = 0.0, sex = O			20231019_091534	ff0000ff	1	1110	0.093421	0.021398	0.06093	395.202	0.005692	0.053909	0.147071	4214	4230.33	0.14448	0.006026	0.080339	0.09133	0.105854	103.161	1		18.5	1.62685
C:/Users/daro/Desktop/PET/FDG/V4116PETmCT.hdr	V4116PETmCT	V4116		size = 0.0, weight = 0.0, sex = O			20231019_091534	ff0000ff	1	1560	0.094826	0.02132	0.06093	401.144	0.005778	0.056051	0.138703	4214	4230.33	0.137817	0.006004	0.08223	0.093525	0.107643	160.056	1		26	1.65131
C:/Users/daro/Desktop/PET/FDG/V4116PETmCT.hdr	V4116PETmCT	V4116		size = 0.0, weight = 0.0, sex = O			20231019_091534	ff0000ff	1	2310	0.097196	0.022005	0.06093	411.173	0.005922	0.058445	0.143391	4214	4230.33	0.141777	0.006197	0.083894	0.094775	0.109606	247.533	1		38.5	1.69258
C:/Users/daro/Desktop/PET/FDG/V4116PETmCT.hdr	V4116PETmCT	V4116		size = 0.0, weight = 0.0, sex = O			20231019_091534	ff0000ff	1	3210	0.098672	0.0231	0.06093	417.416	0.006012	0.057139	0.15479	4214	4230.33	0.152568	0.006505	0.084651	0.096744	0.112011	336.338	1		53.5	1.71829

## Sheet: V4118 FDG
				Activity injected	11.73	MBq	Weight animal	18.7	g	0.000116071	Voxelsize							J147
# PMOD_VOI_STATISTICS
# FORMAT[UNI]
# DATE_TIME[2023.11.05_16:06:00]
# VERSION[4.401]
# AXIS[Experiment][VOI][TAC][g1]
# VOXEL_FRACTION_MODE[1]
# DATA
// Component [string]	File [string]	PatientName [string]	PatientID [string]	PatientInfo [string]	StudyDescription [string]	SeriesDescription [string]	StudyDate [date_time]	Color [0xARGB]	VoiName(Region) [string]	Time [seconds]	Averaged [counts/sec]	Sd [counts/sec]	Volume [ccm]	Total(SUM) [counts/sec]	Total(AVR*VOL) [(counts/sec)*(ccm)]	Min [counts/sec]	Max [counts/sec]	NumberOfPixels [voxels]	NumberOfEffectivePixels [voxels]	HotAveraged(5) [counts/sec]	Stdv [counts/sec]	Q1 [counts/sec]	Median [counts/sec]	Q3 [counts/sec]	AreaUnderCurve [(counts/sec)*(seconds)]	HypoxiaIndex [1/1]		Time	SUV
C:/Users/daro/Desktop/PET/FDG/V4118PETmCT.hdr	V4118PETmCT	V4118		size = 0.0, weight = 0.0, sex = O			20231019_114503	ff0000ff	1	30	4.57627e-06	1.72098e-05	0.047574	0.015116	2.17714e-07	0	0.000178773	3310	3303.05	0.000145236	3.2061e-06	0	0	2.07876e-06	0.000274577	0.487009		0.5	6.28539e-05
C:/Users/daro/Desktop/PET/FDG/V4118PETmCT.hdr	V4118PETmCT	V4118		size = 0.0, weight = 0.0, sex = O			20231019_114503	ff0000ff	1	120.7	0.075554	0.017354	0.047574	249.559	0.003594	0.040483	0.112204	3310	3303.05	0.111154	0.003233	0.064891	0.075259	0.086449	9.09322	1		2.01167	1.03771
C:/Users/daro/Desktop/PET/FDG/V4118PETmCT.hdr	V4118PETmCT	V4118		size = 0.0, weight = 0.0, sex = O			20231019_114503	ff0000ff	1	240	0.086787	0.013513	0.047574	286.661	0.004129	0.057264	0.117723	3310	3303.05	0.116856	0.002517	0.079623	0.087208	0.094566	19.4508	1		4	1.192
C:/Users/daro/Desktop/PET/FDG/V4118PETmCT.hdr	V4118PETmCT	V4118		size = 0.0, weight = 0.0, sex = O			20231019_114503	ff0000ff	1	360	0.096246	0.016376	0.047574	317.905	0.004579	0.059056	0.136612	3310	3303.05	0.134122	0.003051	0.087695	0.095166	0.104949	31.0003	1		6	1.32191
C:/Users/daro/Desktop/PET/FDG/V4118PETmCT.hdr	V4118PETmCT	V4118		size = 0.0, weight = 0.0, sex = O			20231019_114503	ff0000ff	1	480	0.098862	0.017493	0.047574	326.547	0.004703	0.062365	0.152501	3310	3303.05	0.150978	0.003259	0.089343	0.098229	0.108227	42.8638	1		8	1.35784
C:/Users/daro/Desktop/PET/FDG/V4118PETmCT.hdr	V4118PETmCT	V4118		size = 0.0, weight = 0.0, sex = O			20231019_114503	ff0000ff	1	600	0.09952	0.016456	0.047574	328.718	0.004735	0.060471	0.132751	3310	3303.05	0.129592	0.003066	0.09035	0.09903	0.109132	54.8061	1		10	1.36688
C:/Users/daro/Desktop/PET/FDG/V4118PETmCT.hdr	V4118PETmCT	V4118		size = 0.0, weight = 0.0, sex = O			20231019_114503	ff0000ff	1	810	0.100981	0.016437	0.047574	333.546	0.004804	0.070958	0.135568	3310	3303.05	0.135045	0.003062	0.091499	0.099715	0.110048	85.1005	1		13.5	1.38695
C:/Users/daro/Desktop/PET/FDG/V4118PETmCT.hdr	V4118PETmCT	V4118		size = 0.0, weight = 0.0, sex = O			20231019_114503	ff0000ff	1	1110	0.101773	0.014914	0.047574	336.163	0.004842	0.07268	0.134178	3310	3303.05	0.132568	0.002778	0.093701	0.102199	0.110138	115.633	1		18.5	1.39782
C:/Users/daro/Desktop/PET/FDG/V4118PETmCT.hdr	V4118PETmCT	V4118		size = 0.0, weight = 0.0, sex = O			20231019_114503	ff0000ff	1	1560	0.10315	0.015553	0.047574	340.711	0.004907	0.070205	0.13551	3310	3303.05	0.13391	0.002897	0.094507	0.102708	0.111308	177.523	1		26	1.41674
C:/Users/daro/Desktop/PET/FDG/V4118PETmCT.hdr	V4118PETmCT	V4118		size = 0.0, weight = 0.0, sex = O			20231019_114503	ff0000ff	1	2310	0.10374	0.01472	0.047574	342.658	0.004935	0.07112	0.129309	3310	3303.05	0.128543	0.002742	0.096471	0.104383	0.111954	270.889	1		38.5	1.42484
C:/Users/daro/Desktop/PET/FDG/V4118PETmCT.hdr	V4118PETmCT	V4118		size = 0.0, weight = 0.0, sex = O			20231019_114503	ff0000ff	1	3210	0.105867	0.016044	0.047574	349.683	0.005037	0.069758	0.133093	3310	3303.05	0.132582	0.002989	0.098007	0.106019	0.114497	366.168	1		53.5	1.45405

## Sheet: V4120 FDG
				Activity injected	9.63	MBq	Weight animal	19	g	0.000116071	Voxelsize							J147
# PMOD_VOI_STATISTICS
# FORMAT[UNI]
# DATE_TIME[2023.11.05_18:49:59]
# VERSION[4.401]
# AXIS[Experiment][VOI][TAC][g1]
# VOXEL_FRACTION_MODE[1]
# DATA
// Component [string]	File [string]	PatientName [string]	PatientID [string]	PatientInfo [string]	StudyDescription [string]	SeriesDescription [string]	StudyDate [date_time]	Color [0xARGB]	VoiName(Region) [string]	Time [seconds]	Averaged [counts/sec]	Sd [counts/sec]	Volume [ccm]	Total(SUM) [counts/sec]	Total(AVR*VOL) [(counts/sec)*(ccm)]	Min [counts/sec]	Max [counts/sec]	NumberOfPixels [voxels]	NumberOfEffectivePixels [voxels]	HotAveraged(5) [counts/sec]	Stdv [counts/sec]	Q1 [counts/sec]	Median [counts/sec]	Q3 [counts/sec]	AreaUnderCurve [(counts/sec)*(seconds)]	HypoxiaIndex [1/1]		Time	SUV
C:/Users/daro/Desktop/PET/FDG/V4120PETmCT.hdr	V4120PETmCT	V4120		size = 0.0, weight = 0.0, sex = O			20231019_141521	ff0000ff	1	30	4.02918e-05	0.000152218	0.061477	0.171978	2.47703e-06	0	0.001775	4231	4268.3	0.0016	9.8398e-06	0	0	6.09862e-06	0.002418	0.45663		0.5	0.00068489
C:/Users/daro/Desktop/PET/FDG/V4120PETmCT.hdr	V4120PETmCT	V4120		size = 0.0, weight = 0.0, sex = O			20231019_141521	ff0000ff	1	120.6	0.057087	0.015383	0.061477	243.663	0.00351	0.022761	0.093126	4231	4268.3	0.092125	0.000994416	0.046888	0.056123	0.067059	6.86996	1		2.01	0.970378
C:/Users/daro/Desktop/PET/FDG/V4120PETmCT.hdr	V4120PETmCT	V4120		size = 0.0, weight = 0.0, sex = O			20231019_141521	ff0000ff	1	240	0.057793	0.010936	0.061477	246.679	0.003553	0.031508	0.084405	4231	4268.3	0.083457	0.000706927	0.051461	0.057705	0.064452	13.7707	1		4	0.982378
C:/Users/daro/Desktop/PET/FDG/V4120PETmCT.hdr	V4120PETmCT	V4120		size = 0.0, weight = 0.0, sex = O			20231019_141521	ff0000ff	1	360	0.055205	0.011853	0.061477	235.632	0.003394	0.030662	0.094473	4231	4268.3	0.092982	0.000766211	0.048065	0.054695	0.061601	20.3953	1		6	0.938387
C:/Users/daro/Desktop/PET/FDG/V4120PETmCT.hdr	V4120PETmCT	V4120		size = 0.0, weight = 0.0, sex = O			20231019_141521	ff0000ff	1	480	0.055084	0.010732	0.061477	235.117	0.003386	0.028164	0.086547	4231	4268.3	0.085231	0.00069372	0.048516	0.054477	0.061467	27.0054	1		8	0.93633
C:/Users/daro/Desktop/PET/FDG/V4120PETmCT.hdr	V4120PETmCT	V4120		size = 0.0, weight = 0.0, sex = O			20231019_141521	ff0000ff	1	600	0.052593	0.011821	0.061477	224.484	0.003233	0.0177	0.104147	4231	4268.3	0.099753	0.000764173	0.046147	0.052627	0.058948	33.3166	1		10	0.893988
C:/Users/daro/Desktop/PET/FDG/V4120PETmCT.hdr	V4120PETmCT	V4120		size = 0.0, weight = 0.0, sex = O			20231019_141521	ff0000ff	1	810	0.052116	0.010595	0.061477	222.449	0.003204	0.030475	0.080626	4231	4268.3	0.079738	0.000684876	0.045713	0.05163	0.058435	48.9515	1		13.5	0.88588
C:/Users/daro/Desktop/PET/FDG/V4120PETmCT.hdr	V4120PETmCT	V4120		size = 0.0, weight = 0.0, sex = O			20231019_141521	ff0000ff	1	1110	0.052078	0.011579	0.061477	222.285	0.003202	0.027155	0.077872	4231	4268.3	0.076723	0.000748512	0.045114	0.051292	0.058907	64.575	1		18.5	0.885234
C:/Users/daro/Desktop/PET/FDG/V4120PETmCT.hdr	V4120PETmCT	V4120		size = 0.0, weight = 0.0, sex = O			20231019_141521	ff0000ff	1	1560	0.051723	0.011792	0.061477	220.77	0.00318	0.029132	0.078695	4231	4268.3	0.078064	0.000762243	0.044392	0.051328	0.058769	95.6089	1		26	0.879199
C:/Users/daro/Desktop/PET/FDG/V4120PETmCT.hdr	V4120PETmCT	V4120		size = 0.0, weight = 0.0, sex = O			20231019_141521	ff0000ff	1	2310	0.051927	0.012506	0.061477	221.638	0.003192	0.030174	0.083925	4231	4268.3	0.082498	0.000808401	0.043909	0.050939	0.059375	142.343	1		38.5	0.882667
C:/Users/daro/Desktop/PET/FDG/V4120PETmCT.hdr	V4120PETmCT	V4120		size = 0.0, weight = 0.0, sex = O			20231019_141521	ff0000ff	1	3210	0.052865	0.012426	0.061477	225.646	0.00325	0.029179	0.08616	4231	4268.3	0.085119	0.000803222	0.045684	0.052462	0.059831	189.922	1		53.5	0.898611

## Sheet: V4286 FDG
				Activity injected	10.41	MBq	Weight animal	24.5	g	0.000116071	Voxelsize							J147
# PMOD_VOI_STATISTICS
# FORMAT[UNI]
# DATE_TIME[2025.06.23_16:51:47]
# VERSION[4.502]
# AXIS[Experiment][VOI][TAC][g1]
# VOXEL_FRACTION_MODE[1]
# DATA
// Component [string]	File [string]	PatientName [string]	PatientID [string]	PatientInfo [string]	StudyDescription [string]	SeriesDescription [string]	StudyDate [date_time]	Color [0xARGB]	VoiName(Region) [string]	Time [seconds]	Averaged [counts/sec]	Sd [counts/sec]	Volume [ccm]	Total(SUM) [counts/sec]	Total(AVR*VOL) [(counts/sec)*(ccm)]	Min [counts/sec]	Max [counts/sec]	NumberOfPixels [voxels]	NumberOfEffectivePixels [voxels]	HotAveraged(5) [counts/sec]	Stdv [counts/sec]	Q1 [counts/sec]	Median [counts/sec]	Q3 [counts/sec]	AreaUnderCurve [(counts/sec)*(seconds)]	HypoxiaIndex [1/1]		Time	SUV
F:/BAT PET scans Aro/V4286/V4286 PETmCT.hdr	V4286 PETmCT	V4286		size = 0.0, weight = 0.0, sex = O			20250513_091739	ff0000ff	1	30	1.67099e-05	7.46079e-05	0.105339	0.122209	1.76019e-06	0	0.001332	7293	7313.56	0.001172	8.9551e-06	0	0	3.62379e-06	0.001002	0.439188		0.5	0.000338817
F:/BAT PET scans Aro/V4286/V4286 PETmCT.hdr	V4286 PETmCT	V4286		size = 0.0, weight = 0.0, sex = O			20250513_091739	ff0000ff	1	120.6	0.05556	0.018657	0.105339	406.342	0.005853	0.017699	0.111367	7293	7313.56	0.108315	0.002239	0.043244	0.054687	0.066865	6.68489	1		2.01	1.12656
F:/BAT PET scans Aro/V4286/V4286 PETmCT.hdr	V4286 PETmCT	V4286		size = 0.0, weight = 0.0, sex = O			20250513_091739	ff0000ff	1	240	0.068415	0.021844	0.105339	500.358	0.007207	0.022182	0.164036	7293	7313.56	0.157779	0.002622	0.055399	0.065409	0.078378	14.8575	1		4	1.38721
F:/BAT PET scans Aro/V4286/V4286 PETmCT.hdr	V4286 PETmCT	V4286		size = 0.0, weight = 0.0, sex = O			20250513_091739	ff0000ff	1	360	0.076721	0.023995	0.105339	561.104	0.008082	0.030796	0.141432	7293	7313.56	0.141052	0.00288	0.061591	0.073567	0.089535	24.064	1		6	1.55563
F:/BAT PET scans Aro/V4286/V4286 PETmCT.hdr	V4286 PETmCT	V4286		size = 0.0, weight = 0.0, sex = O			20250513_091739	ff0000ff	1	480	0.080053	0.0271	0.105339	585.473	0.008433	0.030893	0.169815	7293	7313.56	0.166194	0.003253	0.063558	0.07497	0.093073	33.6704	1		8	1.62319
F:/BAT PET scans Aro/V4286/V4286 PETmCT.hdr	V4286 PETmCT	V4286		size = 0.0, weight = 0.0, sex = O			20250513_091739	ff0000ff	1	600	0.082	0.026999	0.105339	599.714	0.008638	0.035491	0.15715	7293	7313.56	0.156418	0.003241	0.065494	0.077569	0.095132	43.5105	1		10	1.66267
F:/BAT PET scans Aro/V4286/V4286 PETmCT.hdr	V4286 PETmCT	V4286		size = 0.0, weight = 0.0, sex = O			20250513_091739	ff0000ff	1	810	0.08272	0.026654	0.105339	604.978	0.008714	0.040604	0.163375	7293	7313.56	0.161585	0.003199	0.065542	0.076892	0.095275	68.3265	1		13.5	1.67727
F:/BAT PET scans Aro/V4286/V4286 PETmCT.hdr	V4286 PETmCT	V4286		size = 0.0, weight = 0.0, sex = O			20250513_091739	ff0000ff	1	1110	0.086695	0.030173	0.105339	634.05	0.009132	0.047533	0.18074	7293	7313.56	0.178676	0.003622	0.067357	0.079182	0.099239	94.335	1		18.5	1.75787
F:/BAT PET scans Aro/V4286/V4286 PETmCT.hdr	V4286 PETmCT	V4286		size = 0.0, weight = 0.0, sex = O			20250513_091739	ff0000ff	1	1560	0.08658	0.029681	0.105339	633.204	0.00912	0.048527	0.180519	7293	7313.56	0.178319	0.003563	0.067722	0.078829	0.099641	146.283	1		26	1.75553
F:/BAT PET scans Aro/V4286/V4286 PETmCT.hdr	V4286 PETmCT	V4286		size = 0.0, weight = 0.0, sex = O			20250513_091739	ff0000ff	1	2310	0.089283	0.031299	0.105339	652.978	0.009405	0.052049	0.181149	7293	7313.56	0.178807	0.003757	0.068407	0.081605	0.103819	226.638	1		38.5	1.81034
F:/BAT PET scans Aro/V4286/V4286 PETmCT.hdr	V4286 PETmCT	V4286		size = 0.0, weight = 0.0, sex = O			20250513_091739	ff0000ff	1	3210	0.091038	0.033225	0.105339	665.808	0.00959	0.049587	0.186818	7293	7313.56	0.185119	0.003988	0.068832	0.082616	0.106976	308.571	1		53.5	1.84593

[truncated: 24 more sheets: V4288 FDG, V4290 FDG, V4292 FDG, V4287 FDG, V4289 FDG, V4291 FDG , V4293 FDG, TACs J147, V4133 J147, V4135 J147, V4136 J147, V4132 J147, V4134 J147, V4137 J147, V4294 J147, V4296 J147, V4298 J147, V4295 J147, V4297 J147, V4299 J147 …]
