# Supplementary material for: ATP synthase is a promising target for identifying activated and non-activated adipose tissues
Source: Nat Commun. 2026 Apr 15;17:5233. doi: 10.1038/s41467-026-71343-w (PMC13260929; doi:10.1038/s41467-026-71343-w)
Supplement: Supplementary file 7 — Source data [file 41467_2026_71343_MOESM7_ESM.zip › 41467_2026_71343_MOESM7_ESM/Source Data Fig 5.xlsx]

## Sheet: Animals
date PET scan	date of birth	age weeks	weight g	cage	strain	wt	sex	PET #	Tracer	MBq @ scanstart	scanstart @	scanstart @ min pi	spec. Activity GBq/mmol	spec activity @	Δt min	spec. Activity GBq/mmol @scanstart	injected dose nmol/kg	CL 316,243	Vehicle	Dose mg/kg	1. blocker @ min pi	2. blocker @ min pi	glucose (mmol/l)		Biodis @ min pi	remarks
																							@-20min	@70min
2023-11-03	2023-08-28	9.57143	20.5	516238	Balb/c	x	f	V4132	11C-J-147	13.85	12:29:00	-1	784.74	12:04:00	25	335.316	2.01484	x	-	1	-24hrs	-1hr	-	-	70
2023-11-03	2023-08-28	9.57143	19.7	516238	Balb/c	x	f	V4133	11C-J-147	7.15	14:25:00	-1	1126.36	14:03:00	22	532.989	0.68096	-	x	1	-24hrs	-1hr	-	-	70
2023-11-13	2023-08-28	11	19.3	516238	Balb/c	x	f	V4134	11C-J-147	8.81	12:29:00	-1	85.84	11:05:00	84	4.93103	92.5722	x	-	1	-24hrs	-1hr	-	-	70
2023-11-13	2023-08-28	11	18.3	516238	Balb/c	x	f	V4135	11C-J-147	6.45	13:28:00	-1	462.7	13:01:00	27	184.708	1.90819	-	x	1	-24hrs	-1hr	-	-	70
2023-11-14	2023-08-28	11.1429	20.1	516238	Balb/c	x	f	V4136	11C-J-147	8.01	11:30:00	-1	799.86	11:00:00	30	288.329	1.38213	-	x	1	-24hrs	-1hr	-	-	70
2023-11-14	2023-08-28	11.1429	20.4	516237	Balb/c	x	f	V4137	11C-J-147	8.31	13:33:00	-1	799.86	13:03:00	30	288.329	1.41281	x	-	1	-24hrs	-1hr	-	-	70	-24hrs 3.5min, -63.5min!
2025-05-14	2025-02-09	13.4286	22.2	577088	Balb/c	x	m	V4294	11C-J-147	7.78	11:30:00	-1	95.81	11:13:00	17	53.7411	6.52109	x	-	1	-24hrs	-1hr	-	-	70	-24hrs 1min, -61min!
2025-05-14	2025-02-09	13.4286	23.7	577088	Balb/c	x	m	V4295	11C-J-147	9.64	13:29:00	-1	242.21	13:03:00	26	100.035	4.06611	-	x	1	-24hrs	-1hr	-	-	70
2025-05-16	2025-02-09	13.7143	23.7	577088	Balb/c	x	m	V4296	11C-J-147	8.17	11:29:00	-1	170.8	11:05:00	24	75.507	4.56548	x	-	1	-24hrs	-1hr	-	-	70
2025-05-16	2025-02-09	13.7143	23.6	577088	Balb/c	x	m	V4297	11C-J-147	10.85	13:34:00	-1	305.14	13:04:00	30	109.995	4.17969	-	x	1	-24hrs	-1hr	-	-	70
2025-06-03	2025-02-17	15.1429	26.2	577660	Balb/c	x	m	V4298	11C-J-147	10.24	11:31:00	-1	97.16	11:08:00	23	44.4383	8.7951	x	-	1	-24hrs	-1hr	-	-	70
2025-06-03	2025-02-17	15.1429	25.4	577661	Balb/c	x	m	V4299	11C-J-147	13.79	13:29:00	-1	241.97	13:00:00	29	90.2416	6.01622	-	x	1	-24hrs	-1hr	-	-	70

## Sheet: TACs J147
Female
	Supraspinal BAT
	Vehicle						Activated with CL316,243
		Scan number						Scan number
	Time [min]	V4133	V4135	V4136	averaged		Time	V4132	V4134	V4137	Averaged
	0.5	0.000399	2.6e-05	0.000462	0.000295667		0.5	1.05e-05	0.000175	9.59e-05	9.38e-05
	2.03	0.909173	1.03859	0.732524	0.893429		2.03	2.08934	2.51177	2.04152	2.21421
	4	1.07607	1.29723	0.945581	1.10629		4	2.66895	3.08938	2.52333	2.76056
	6	1.25391	1.2972	1.02304	1.19139		6	2.78605	3.20172	2.55347	2.84708
	8	1.20907	1.35191	1.21349	1.25816		8	2.7197	3.27586	2.5834	2.85965
	10	1.19234	1.15088	1.26343	1.20222		10	2.77684	3.24339	2.54774	2.85599
	13.5	1.22723	1.28662	1.12796	1.21394		13.5	2.81052	3.29569	2.53873	2.88165
	18.5	1.1545	1.1613	1.16173	1.15918		18.5	2.89746	3.26699	2.33999	2.83481
	26	1.15263	1.15717	1.03921	1.11634		26	2.79197	3.23531	2.10965	2.71231
	38.5	1.05179	1.12497	1.02428	1.06701		38.5	2.77383	2.95172	1.72935	2.48497
	53.5017	0.949527	0.958317	0.849484	0.919109		53.5017	2.47363	2.54712	1.23035	2.0837
													Unpaired TTEST	0.00336452
	Averaged SUV	1.11762	1.18242	1.03807			Averaged SUV	2.67883	3.0619	2.21975			Fold increase after activation	2.13834
	Infrascapular + Axillary BAT
	Vehicle						Activated with CL316,243
		Scan number						Scan number
	Time [min]	V4133	V4135	V4136	averaged		Time	V4132	V4134	V4137	Averaged
	0.5	0.000751	0.000255	0.000225	0.000410333		0.5	6.15e-05	6.86e-05	4.28e-05	5.76333e-05
	2.03	1.10577	1.07838	1.00871	1.06429		2.03	1.92453	2.36314	1.82577	2.03781
	4	1.1916	1.12226	1.15771	1.15719		4	2.43887	2.80648	2.28225	2.5092
	6	1.24345	1.22121	1.12932	1.19799		6	2.50731	2.8779	2.29634	2.56052
	8	1.30167	1.2888	1.19137	1.26061		8	2.68464	2.95291	2.34705	2.66153
	10	1.3251	1.34274	1.26222	1.31002		10	2.67128	3.03501	2.2942	2.66683
	13.5	1.36327	1.33654	1.17591	1.29191		13.5	2.73956	3.07751	2.32446	2.71385
	18.5	1.30538	1.33255	1.16964	1.26919		18.5	2.7245	3.0599	2.24714	2.67718
	26	1.27832	1.2447	1.08161	1.20154		26	2.79055	3.09155	2.13255	2.67155
	38.5	1.18944	1.11855	0.992408	1.10013		38.5	2.67987	2.86335	1.8178	2.45367
	53.5017	1.09309	1.00618	0.899165	0.999478		53.5017	2.51852	2.56022	1.4352	2.17131
													Unpaired TTEST	0.00428095
	Averaged SUV	1.23971	1.20919	1.10681			Averaged SUV	2.56796	2.8688	2.10028			Fold increase after activation	1.8976
Male
	Supraspinal BAT
	Vehicle						Activated with CL316,243
		Scan number						Scan number
	Time [min]	V4295	V4297	V4299	averaged		Time	V4294	V4296	V4298	Averaged
	0.5	1.01312e-08	6.54622e-05	0.00035253	0.000139334		0.5	1.75192e-05	0.000452071	5.84011e-05	0.000175997
	2.03	0.931098	0.774411	0.535542	0.747017		2.03	1.75902	1.75157	1.66028	1.72363
	4	1.1499	1.00144	0.666794	0.939377		4	2.17884	2.11893	1.91222	2.07
	6	1.25775	0.995312	0.792269	1.01511		6	2.22044	2.22615	1.92546	2.12402
	8	1.15087	1.01703	0.866138	1.01135		8	2.26503	2.14087	1.95436	2.12009
	10	1.09887	1.14641	0.957955	1.06775		10	2.29018	2.24321	1.99384	2.17575
	13.5	1.13408	1.07587	0.782827	0.997592		13.5	2.28644	2.24579	2.01836	2.18353
	18.5	0.945099	1.06396	0.72873	0.912595		18.5	2.29576	2.17296	2.04135	2.17002
	26	0.895683	0.981089	0.660224	0.845665		26	2.13044	2.0618	1.95328	2.04851
	38.5	0.799797	0.869064	0.578563	0.749141		38.5	1.91665	1.86873	1.7811	1.8555
	53.5017	0.660468	0.7707	0.446693	0.625954		53.5017	1.63392	1.61114	1.59878	1.61461
													Unpaired TTEST	0.000625734
	Averaged SUV	1.00236	0.969529	0.701573			Averaged SUV	2.09767	2.04412	1.8839			Fold increase after activation	2.68526
	Infrascapular + Axillary BAT
	Vehicle						Activated with CL316,243
		Scan number						Scan number
	Time [min]	V4295	V4297	V4299	averaged		Time	V4294	V4296	V4298	Averaged
	0.5	0.000607924	0.00048234	0.00035253	0.000480931		0.5	0.000269436	0.000820521	0.000223014	0.000437657
	2.03	0.926481	1.19588	0.535542	0.885968		2.03	1.95306	1.77166	1.85667	1.86046
	4	0.940757	1.02269	0.666794	0.876747		4	2.14391	2.07612	2.0242	2.08141
	6	0.963124	0.971063	0.792269	0.908819		6	2.14369	2.20205	2.05036	2.13203
	8	1.02984	1.01851	0.866138	0.971498		8	2.17124	2.32671	2.03222	2.17673
	10	1.02671	1.00048	0.957955	0.99505		10	2.16257	2.36987	2.02845	2.18696
	13.5	0.995277	0.987873	0.782827	0.921992		13.5	2.16537	2.45097	2.04794	2.22143
	18.5	0.960879	0.948651	0.72873	0.87942		18.5	2.07773	2.47037	2.01346	2.18719
	26	0.886237	0.89738	0.660224	0.814613		26	2.00154	2.4592	1.96373	2.14149
	38.5	0.796789	0.806156	0.578563	0.727169		38.5	1.84352	2.33709	1.85257	2.01106
	53.5017	0.704736	0.73532	0.446693	0.628916		53.5017	1.65702	2.11073	1.67876	1.8155
													Unpaired TTEST	7.16904e-05
	Averaged SUV	0.923083	0.958401	0.701573			Averaged SUV	2.03196	2.25748	1.95484			Fold increase after activation	2.78636
All Animals
	Supraspinal BAT
	Vehicle									Activated with CL316,243
	Scan number										Scan number
	Time [min]	V4295	V4297	V4299	V4133	V4135	V4136	averaged		Time	V4294	V4296	V4298	V4132	V4134	V4137	Averaged
	0.5	1.01312e-08	6.54622e-05	0.00035253	0.000751	0.000255	0.000225	0.000274834		0.5	1.75192e-05	0.000452071	5.84011e-05	1.05e-05	0.000175	9.59e-05	0.000175997
	2.03	0.931098	0.774411	0.535542	1.10577	1.07838	1.00871	0.905652		2.03	1.75902	1.75157	1.66028	2.08934	2.51177	2.04152	1.72363
	4	1.1499	1.00144	0.666794	1.1916	1.12226	1.15771	1.04828		4	2.17884	2.11893	1.91222	2.66895	3.08938	2.52333	2.07
	6	1.25775	0.995312	0.792269	1.24345	1.22121	1.12932	1.10655		6	2.22044	2.22615	1.92546	2.78605	3.20172	2.55347	2.12402
	8	1.15087	1.01703	0.866138	1.30167	1.2888	1.19137	1.13598		8	2.26503	2.14087	1.95436	2.7197	3.27586	2.5834	2.12009
	10	1.09887	1.14641	0.957955	1.3251	1.34274	1.26222	1.18888		10	2.29018	2.24321	1.99384	2.77684	3.24339	2.54774	2.17575
	13.5	1.13408	1.07587	0.782827	1.36327	1.33654	1.17591	1.14475		13.5	2.28644	2.24579	2.01836	2.81052	3.29569	2.53873	2.18353
	18.5	0.945099	1.06396	0.72873	1.30538	1.33255	1.16964	1.09089		18.5	2.29576	2.17296	2.04135	2.89746	3.26699	2.33999	2.17002
	26	0.895683	0.981089	0.660224	1.27832	1.2447	1.08161	1.0236		26	2.13044	2.0618	1.95328	2.79197	3.23531	2.10965	2.04851
	38.5	0.799797	0.869064	0.578563	1.18944	1.11855	0.992408	0.924637		38.5	1.91665	1.86873	1.7811	2.77383	2.95172	1.72935	1.8555
	53.5017	0.660468	0.7707	0.446693	1.09309	1.00618	0.899165	0.812716		53.5017	1.63392	1.61114	1.59878	2.47363	2.54712	1.23035	1.61461
																		Unpaired TTEST	7.16904e-05
	Averaged SUV	1.00236	0.969529	0.701573	1.23971	1.20919	1.10681			Averaged SUV	2.09767	2.04412	1.8839	2.67883	3.0619	2.21975		Fold increase after activation	2.00555
	Infrascapular + Axillary BAT
	Vehicle									Activated with CL316,243
	Scan number										Scan number
	Time [min]	V4295	V4297	V4299	V4133	V4135	V4136	averaged		Time	V4294	V4296	V4298	V4132	V4134	V4137	Averaged
	0.5	0.000607924	0.00048234	0.00035253	0.000751	0.000255	0.000225	0.000445632		0.5	0.000269436	0.000820521	0.000223014	6.15e-05	6.86e-05	4.28e-05	0.000437657
	2.03	0.926481	1.19588	0.535542	1.10577	1.07838	1.00871	0.975128		2.03	1.95306	1.77166	1.85667	1.92453	2.36314	1.82577	1.86046
	4	0.940757	1.02269	0.666794	1.1916	1.12226	1.15771	1.01697		4	2.14391	2.07612	2.0242	2.43887	2.80648	2.28225	2.08141
	6	0.963124	0.971063	0.792269	1.24345	1.22121	1.12932	1.05341		6	2.14369	2.20205	2.05036	2.50731	2.8779	2.29634	2.13203
	8	1.02984	1.01851	0.866138	1.30167	1.2888	1.19137	1.11606		8	2.17124	2.32671	2.03222	2.68464	2.95291	2.34705	2.17673
	10	1.02671	1.00048	0.957955	1.3251	1.34274	1.26222	1.15254		10	2.16257	2.36987	2.02845	2.67128	3.03501	2.2942	2.18696
	13.5	0.995277	0.987873	0.782827	1.36327	1.33654	1.17591	1.10695		13.5	2.16537	2.45097	2.04794	2.73956	3.07751	2.32446	2.22143
	18.5	0.960879	0.948651	0.72873	1.30538	1.33255	1.16964	1.0743		18.5	2.07773	2.47037	2.01346	2.7245	3.0599	2.24714	2.18719
	26	0.886237	0.89738	0.660224	1.27832	1.2447	1.08161	1.00808		26	2.00154	2.4592	1.96373	2.79055	3.09155	2.13255	2.14149
	38.5	0.796789	0.806156	0.578563	1.18944	1.11855	0.992408	0.913651		38.5	1.84352	2.33709	1.85257	2.67987	2.86335	1.8178	2.01106
	53.5017	0.704736	0.73532	0.446693	1.09309	1.00618	0.899165	0.814197		53.5017	1.65702	2.11073	1.67876	2.51852	2.56022	1.4352	1.8155
																		Unpaired TTEST	1.76007e-05
	Averaged SUV	0.923083	0.958401	0.701573	1.23971	1.20919	1.10681			Averaged SUV	2.03196	2.25748	1.95484	2.56796	2.8688	2.10028		Fold increase after activation	1.8976

## Sheet: Averaged SUV
Female
		Vehicle			Averaged	Activated			Averaged	Fold increase								ANOVA - Infrascapular+Axillary BAT																ANOVA - Supraspinal BAT
	Supraspinal BAT	1.11762	1.18242	1.03807	1.11271	2.67883	3.0619	2.21975	2.65349	2.38472								Two-way ANOVA	Ordinary					Uncorrected Fisher's LSD	Mean Diff.	95.00% CI of diff.	Below threshold?	Summary	Individual P Value					Two-way ANOVA	Ordinary					Uncorrected Fisher's LSD	Mean Diff.	95.00% CI of diff.	Below threshold?	Summary	Individual P Value
	Infrascapular + Axillary BAT	1.23971	1.20919	1.10681	1.18524	2.56796	2.8688	2.10028	2.51235	2.1197								Alpha	0.05															Alpha	0.05
																								Male																Male
																		Source of Variation	% of total variation	P value	P value summary	Significant?		Infrasc + Axil BAT, Vehicle vs. Infrasc + Axil BAT, Activated	-1.22	-1.640 to -0.8005	Yes	***	0.0002					Source of Variation	% of total variation	P value	P value summary	Significant?		Supraspinal BAT, Vehicle vs. Supraspinal BAT, Activated	-1.117	-1.562 to -0.6732	Yes	***	0.0004
Male																		Interaction	0.1498	0.6895	ns	No												Interaction	2.087	0.1587	ns	No
		Vehicle			Averaged	Activated			Averaged	Fold increase								Gender	7.501	0.0189	*	Yes		Female										Gender	8.741	0.013	*	Yes		Female
	Supraspinal BAT	1.00236	0.969529	0.701573	0.891155	2.09767	2.04412	1.8839	2.00856	2.25389								Column Factor	85.37	<0.0001	****	Yes		Infrasc + Axil BAT, Vehicle vs. Infrasc + Axil BAT, Activated	-1.327	-1.747 to -0.9072	Yes	****	<0.0001					Column Factor	82.26	<0.0001	****	Yes		Supraspinal BAT, Vehicle vs. Supraspinal BAT, Activated	-1.541	-1.985 to -1.097	Yes	****	<0.0001
	Infrascapular + Axillary BAT	0.923083	0.958401	0.701573	0.861019	2.03197	2.25748	1.95484	2.08143	2.4174
																		ANOVA table	SS	DF	MS	F (DFn, DFd)	P value	Infrasc + Axil BAT, Vehicle										ANOVA table	SS	DF	MS	F (DFn, DFd)	P value	Supraspinal BAT, Vehicle
																		Interaction	0.008539	1	0.008539	F (1, 8) = 0.1717	P=0.6895	Male vs. Female	-0.3242	-0.7441 to 0.09568	No	ns	0.1129					Interaction	0.1344	1	0.1344	F (1, 8) = 2.416	P=0.1587	Male vs. Female	-0.2216	-0.6657 to 0.2226	No	ns	0.2833
																		Gender	0.4277	1	0.4277	F (1, 8) = 8.599	P=0.0189											Gender	0.5631	1	0.5631	F (1, 8) = 10.12	P=0.0130
All animals combined																		Column Factor	4.867	1	4.867	F (1, 8) = 97.87	P<0.0001	Infrasc + Axil BAT, Activated										Column Factor	5.3	1	5.3	F (1, 8) = 95.23	P<0.0001	Supraspinal BAT, Activated
		Vehicle						Averaged	Activated						Averaged	Fold increase		Residual	0.3979	8	0.04973			Male vs. Female	-0.4309	-0.8508 to -0.01103	Yes	*	0.0455					Residual	0.4452	8	0.05565			Male vs. Female	-0.6449	-1.089 to -0.2008	Yes	*	0.0101
	Supraspinal BAT	1.00236	0.969529	0.701573	1.23971	1.20919	1.10681	1.0382	2.09767	2.04412	1.8839	2.67883	3.0619	2.21975	2.33103	2.24527
	Infrascapular + Axillary BAT	0.923083	0.958401	0.701573	1.23971	1.20919	1.10681	1.02313	2.03197	2.25748	1.95484	2.56796	2.8688	2.10028	2.29689	2.24497		Difference between column means																Difference between column means
																		Mean of Group C	1.023					Test details	Mean 1	Mean 2	Mean Diff.	SE of diff.	N1	N2	t	DF		Mean of Supraspinal BAT, Vehicle	1.002					Test details	Mean 1	Mean 2	Mean Diff.	SE of diff.	N1	N2	t	DF
																		Mean of Group D	2.297															Mean of Supraspinal BAT, Activated	2.331
	ANOVA with post-hoc correction for multiple comparison (Tukey)																	Difference between means	-1.274					Male										Difference between means	-1.329					Male
	Table Analyzed	Data 62					Number of families	1										SE of difference	0.1288					Infrasc + Axil BAT, Vehicle vs. Infrasc + Axil BAT, Activated	0.861	2.081	-1.22	0.1821	3	3	6.702	8		SE of difference	0.1362					Supraspinal BAT, Vehicle vs. Supraspinal BAT, Activated	0.8912	2.009	-1.117	0.1926	3	3	5.801	8
	Data sets analyzed	A-D					Number of comparisons per family	6										95% CI of difference	-1.571 to -0.9768															95% CI of difference	-1.643 to -1.015
							Alpha	0.05																Female																Female
	ANOVA summary																	Difference between row means						Infrasc + Axil BAT, Vehicle vs. Infrasc + Axil BAT, Activated	1.185	2.512	-1.327	0.1821	3	3	7.288	8		Difference between row means						Supraspinal BAT, Vehicle vs. Supraspinal BAT, Activated	1.113	2.653	-1.541	0.1926	3	3	7.999	8
	F	32.43					Tukey's multiple comparisons test	Mean Diff.	95.00% CI of diff.	Below threshold?	Summary	Adjusted P Value						Mean of Male	1.471															Mean of Male	1.45
	P value	<0.0001					Supraspinal BAT, Vehicle vs. Supraspinal BAT, Activated	-1.293	-1.808 to -0.7777	Yes	****	<0.0001	A-B					Mean of Female	1.849					Infrasc + Axil BAT, Vehicle										Mean of Female	1.883					Supraspinal BAT, Vehicle
	P value summary	****					Supraspinal BAT, Vehicle vs. Column C	0.01507	-0.5000 to 0.5302	No	ns	0.9998	A-C					Difference between means	-0.3776					Male vs. Female	0.861	1.185	-0.3242	0.1821	3	3	1.781	8		Difference between means	-0.4332					Male vs. Female	0.8912	1.113	-0.2216	0.1926	3	3	1.15	8
	Significant diff. among means (P < 0.05)?	Yes					Supraspinal BAT, Vehicle vs. Column D	-1.259	-1.774 to -0.7436	Yes	****	<0.0001	A-D					SE of difference	0.1288															SE of difference	0.1362
	R squared	0.8295					Supraspinal BAT, Activated vs. Column C	1.308	0.7928 to 1.823	Yes	****	<0.0001	B-C					95% CI of difference	-0.6745 to -0.08066					Infrasc + Axil BAT, Activated										95% CI of difference	-0.7473 to -0.1192					Supraspinal BAT, Activated
							Supraspinal BAT, Activated vs. Column D	0.03414	-0.4810 to 0.5492	No	ns	0.9977	B-D											Male vs. Female	2.081	2.512	-0.4309	0.1821	3	3	2.367	8								Male vs. Female	2.009	2.653	-0.6449	0.1926	3	3	3.348	8
	Brown-Forsythe test						Column C vs. Column D	-1.274	-1.789 to -0.7587	Yes	****	<0.0001	C-D					Interaction CI																Interaction CI
	F (DFn, DFd)	0.8958 (3, 20)																Mean diff, A1 - B1	-1.22															Mean diff, A1 - B1	-1.117
	P value	0.4606					Test details	Mean 1	Mean 2	Mean Diff.	SE of diff.	n1	n2	q	DF			Mean diff, A2 - B2	-1.327															Mean diff, A2 - B2	-1.541
	P value summary	ns					Supraspinal BAT, Vehicle vs. Supraspinal BAT, Activated	1.038	2.331	-1.293	0.184	6	6	9.935	20			(A1 -B1) - (A2 - B2)	0.1067															(A1 -B1) - (A2 - B2)	0.4234
	Are SDs significantly different (P < 0.05)?	No					Supraspinal BAT, Vehicle vs. Column C	1.038	1.023	0.01507	0.184	6	6	0.1158	20			95% CI of difference	-0.4871 to 0.7005															95% CI of difference	-0.2048 to 1.052
							Supraspinal BAT, Vehicle vs. Column D	1.038	2.297	-1.259	0.184	6	6	9.672	20			(B1 - A1) - (B2 - A2)	-0.1067															(B1 - A1) - (B2 - A2)	-0.4234
	Bartlett's test						Supraspinal BAT, Activated vs. Column C	2.331	1.023	1.308	0.184	6	6	10.05	20			95% CI of difference	-0.7005 to 0.4871															95% CI of difference	-1.052 to 0.2048
	Bartlett's statistic (corrected)	4.487					Supraspinal BAT, Activated vs. Column D	2.331	2.297	0.03414	0.184	6	6	0.2624	20
	P value	0.2135					Column C vs. Column D	1.023	2.297	-1.274	0.184	6	6	9.788	20			Data summary																Data summary
	P value summary	ns																Number of columns (Column Factor)	2															Number of columns (Column Factor)	2
	Are SDs significantly different (P < 0.05)?	No					Compact letter display											Number of rows (Gender)	2															Number of rows (Gender)	2
							Supraspinal BAT, Activated	A										Number of values	12															Number of values	12
	ANOVA table	SS	DF	MS	F (DFn, DFd)	P value	Column D	A
	Treatment (between columns)	9.885	3	3.295	F (3, 20) = 32.43	P<0.0001	Supraspinal BAT, Vehicle	B
	Residual (within columns)	2.032	20	0.1016			Column C	B
	Total	11.92	23
	Data summary
	Number of treatments (columns)	4
	Number of values (total)	24

## Sheet: V4133 J147
				Activity injected	7.15	MBq	Weight animal	19.7	g	0.000116071	Voxelsize
# PMOD_VOI_STATISTICS
# FORMAT[UNI]
# DATE_TIME[2023.12.14_15:19:09]
# VERSION[4.401]
# AXIS[Experiment][VOI][TAC][g1]
# VOXEL_FRACTION_MODE[1]
# DATA
// Component [string]	File [string]	PatientName [string]	PatientID [string]	PatientInfo [string]	StudyDescription [string]	SeriesDescription [string]	StudyDate [date_time]	Color [0xARGB]	VoiName(Region) [string]	Time [seconds]	Averaged [counts/sec]	Sd [counts/sec]	Volume [ccm]	Total(SUM) [counts/sec]	Total(AVR*VOL) [(counts/sec)*(ccm)]	Min [counts/sec]	Max [counts/sec]	NumberOfPixels [voxels]	NumberOfEffectivePixels [voxels]	HotAveraged(5) [counts/sec]	Stdv [counts/sec]	Q1 [counts/sec]	Median [counts/sec]	Q3 [counts/sec]	AreaUnderCurve [(counts/sec)*(seconds)]	HypoxiaIndex [1/1]		Time	SUV
C:/Users/daro/Desktop/PET/J147 BAT activated/V4133/V4133PETmCT.hdr	V4133PETmCT	V4133		size = 0.0, weight = 0.0, sex = O			20231103_142513	ff00ffff	axillary infrascapular	30	3.16553e-05	0.000128246	0.088306	0.194078	2.79534e-06	0	0.002187	6134	6130.99	0.00201	4.22672e-05	0	2.3309e-06	1.45681e-05	0.001899	0.738018		0.5	0.000751419
C:/Users/daro/Desktop/PET/J147 BAT activated/V4133/V4133PETmCT.hdr	V4133PETmCT	V4133		size = 0.0, weight = 0.0, sex = O			20231103_142513	ff00ffff	axillary infrascapular	120.3	0.046583	0.012158	0.088306	285.601	0.004114	0.023893	0.098341	6134	6130.99	0.09586	0.004007	0.039571	0.045101	0.051887	5.59887	1		2.005	1.10577
C:/Users/daro/Desktop/PET/J147 BAT activated/V4133/V4133PETmCT.hdr	V4133PETmCT	V4133		size = 0.0, weight = 0.0, sex = O			20231103_142513	ff00ffff	axillary infrascapular	240	0.050199	0.007576	0.088306	307.772	0.004433	0.031788	0.071455	6134	6130.99	0.068288	0.002497	0.045151	0.050375	0.05548	11.6083	1		4	1.1916
C:/Users/daro/Desktop/PET/J147 BAT activated/V4133/V4133PETmCT.hdr	V4133PETmCT	V4133		size = 0.0, weight = 0.0, sex = O			20231103_142513	ff00ffff	axillary infrascapular	360	0.052383	0.008628	0.088306	321.158	0.004626	0.031091	0.082602	6134	6130.99	0.081278	0.002844	0.046968	0.052223	0.057582	17.8942	1		6	1.24345
C:/Users/daro/Desktop/PET/J147 BAT activated/V4133/V4133PETmCT.hdr	V4133PETmCT	V4133		size = 0.0, weight = 0.0, sex = O			20231103_142513	ff00ffff	axillary infrascapular	480	0.054836	0.009016	0.088306	336.198	0.004842	0.036016	0.084629	6134	6130.99	0.08368	0.002972	0.04855	0.053703	0.060393	24.4745	1		8	1.30167
C:/Users/daro/Desktop/PET/J147 BAT activated/V4133/V4133PETmCT.hdr	V4133PETmCT	V4133		size = 0.0, weight = 0.0, sex = O			20231103_142513	ff00ffff	axillary infrascapular	600	0.055823	0.008797	0.088306	342.253	0.00493	0.034075	0.080889	6134	6130.99	0.079571	0.002899	0.050332	0.055535	0.061134	31.1733	1		10	1.3251
C:/Users/daro/Desktop/PET/J147 BAT activated/V4133/V4133PETmCT.hdr	V4133PETmCT	V4133		size = 0.0, weight = 0.0, sex = O			20231103_142513	ff00ffff	axillary infrascapular	810	0.057431	0.008052	0.088306	352.11	0.005072	0.03526	0.086137	6134	6130.99	0.085216	0.002654	0.052457	0.056746	0.061723	48.4027	1		13.5	1.36327
C:/Users/daro/Desktop/PET/J147 BAT activated/V4133/V4133PETmCT.hdr	V4133PETmCT	V4133		size = 0.0, weight = 0.0, sex = O			20231103_142513	ff00ffff	axillary infrascapular	1110	0.054992	0.008443	0.088306	337.158	0.004856	0.037956	0.086989	6134	6130.99	0.085962	0.002782	0.049703	0.054077	0.059314	64.9004	1		18.5	1.30538
C:/Users/daro/Desktop/PET/J147 BAT activated/V4133/V4133PETmCT.hdr	V4133PETmCT	V4133		size = 0.0, weight = 0.0, sex = O			20231103_142513	ff00ffff	axillary infrascapular	1560	0.053852	0.007554	0.088306	330.165	0.004755	0.035476	0.075881	6134	6130.99	0.075539	0.00249	0.049216	0.05303	0.058029	97.2115	1		26	1.27832
C:/Users/daro/Desktop/PET/J147 BAT activated/V4133/V4133PETmCT.hdr	V4133PETmCT	V4133		size = 0.0, weight = 0.0, sex = O			20231103_142513	ff00ffff	axillary infrascapular	2310.1	0.050108	0.007961	0.088306	307.212	0.004425	0.033231	0.07757	6134	6130.99	0.077011	0.002624	0.045079	0.048736	0.054095	142.314	1		38.5017	1.18944
C:/Users/daro/Desktop/PET/J147 BAT activated/V4133/V4133PETmCT.hdr	V4133PETmCT	V4133		size = 0.0, weight = 0.0, sex = O			20231103_142513	ff00ffff	axillary infrascapular	3210	0.046049	0.010284	0.088306	282.325	0.004066	0.026952	0.091004	6134	6130.99	0.089094	0.003389	0.039575	0.044735	0.050961	183.753	1		53.5	1.09309
C:/Users/daro/Desktop/PET/J147 BAT activated/V4133/V4133PETmCT.hdr	V4133PETmCT	V4133		size = 0.0, weight = 0.0, sex = O			20231103_142513	ff0000ff	supraspinal	30	1.68017e-05	8.94473e-05	0.012479	0.014557	2.09662e-07	0	0.000613027	871	866.377	0.000458255	7.64679e-06	0	1.74818e-06	9.61497e-06	0.001008	0.690011		0.5	0.000398832
C:/Users/daro/Desktop/PET/J147 BAT activated/V4133/V4133PETmCT.hdr	V4133PETmCT	V4133		size = 0.0, weight = 0.0, sex = O			20231103_142513	ff0000ff	supraspinal	120.3	0.038301	0.005611	0.012479	33.183	0.00047794	0.029509	0.053693	871	866.377	0.052263	0.000479666	0.034642	0.037844	0.041323	4.60286	1		2.005	0.909173
C:/Users/daro/Desktop/PET/J147 BAT activated/V4133/V4133PETmCT.hdr	V4133PETmCT	V4133		size = 0.0, weight = 0.0, sex = O			20231103_142513	ff0000ff	supraspinal	240	0.045332	0.00573	0.012479	39.2746	0.00056568	0.029791	0.059517	871	866.377	0.058814	0.000489839	0.042296	0.045334	0.048373	10.0302	1		4	1.07607
C:/Users/daro/Desktop/PET/J147 BAT activated/V4133/V4133PETmCT.hdr	V4133PETmCT	V4133		size = 0.0, weight = 0.0, sex = O			20231103_142513	ff0000ff	supraspinal	360	0.052824	0.008806	0.012479	45.7658	0.000659172	0.032845	0.069997	871	866.377	0.069007	0.000752785	0.047931	0.053057	0.058255	16.3691	1		6	1.25391
C:/Users/daro/Desktop/PET/J147 BAT activated/V4133/V4133PETmCT.hdr	V4133PETmCT	V4133		size = 0.0, weight = 0.0, sex = O			20231103_142513	ff0000ff	supraspinal	480	0.050935	0.007621	0.012479	44.1288	0.000635595	0.034873	0.065848	871	866.377	0.065034	0.000651555	0.046207	0.051629	0.056207	22.4813	1		8	1.20907
C:/Users/daro/Desktop/PET/J147 BAT activated/V4133/V4133PETmCT.hdr	V4133PETmCT	V4133		size = 0.0, weight = 0.0, sex = O			20231103_142513	ff0000ff	supraspinal	600	0.05023	0.006325	0.012479	43.5181	0.000626799	0.038967	0.065452	871	866.377	0.064848	0.000540679	0.046251	0.049156	0.054087	28.5089	1		10	1.19234
C:/Users/daro/Desktop/PET/J147 BAT activated/V4133/V4133PETmCT.hdr	V4133PETmCT	V4133		size = 0.0, weight = 0.0, sex = O			20231103_142513	ff0000ff	supraspinal	810	0.0517	0.004977	0.012479	44.7914	0.000645139	0.036325	0.062184	871	866.377	0.061665	0.000425443	0.049602	0.052096	0.054303	44.0188	1		13.5	1.22723
C:/Users/daro/Desktop/PET/J147 BAT activated/V4133/V4133PETmCT.hdr	V4133PETmCT	V4133		size = 0.0, weight = 0.0, sex = O			20231103_142513	ff0000ff	supraspinal	1110	0.048636	0.005189	0.012479	42.1373	0.000606912	0.037013	0.067074	871	866.377	0.064906	0.000443595	0.045437	0.048135	0.051277	58.6096	1		18.5	1.1545
C:/Users/daro/Desktop/PET/J147 BAT activated/V4133/V4133PETmCT.hdr	V4133PETmCT	V4133		size = 0.0, weight = 0.0, sex = O			20231103_142513	ff0000ff	supraspinal	1560	0.048557	0.005379	0.012479	42.0684	0.000605919	0.037287	0.062257	871	866.377	0.061834	0.000459881	0.045373	0.048587	0.05156	87.7437	1		26	1.15263
C:/Users/daro/Desktop/PET/J147 BAT activated/V4133/V4133PETmCT.hdr	V4133PETmCT	V4133		size = 0.0, weight = 0.0, sex = O			20231103_142513	ff0000ff	supraspinal	2310.1	0.044309	0.004933	0.012479	38.3883	0.000552913	0.032777	0.053549	871	866.377	0.053362	0.000421684	0.041104	0.044443	0.047658	127.626	1		38.5017	1.05179
C:/Users/daro/Desktop/PET/J147 BAT activated/V4133/V4133PETmCT.hdr	V4133PETmCT	V4133		size = 0.0, weight = 0.0, sex = O			20231103_142513	ff0000ff	supraspinal	3210	0.040001	0.005867	0.012479	34.6556	0.000499151	0.028188	0.054202	871	866.377	0.0534	0.000501573	0.036163	0.03983	0.043519	163.623	1		53.5	0.949527

## Sheet: V4135 J147
				Activity injected	6.45	MBq	Weight animal	18.3	g	0.000116071	Voxelsize
# PMOD_VOI_STATISTICS
# FORMAT[UNI]
# DATE_TIME[2023.12.14_15:28:07]
# VERSION[4.401]
# AXIS[Experiment][VOI][TAC][g1]
# VOXEL_FRACTION_MODE[1]
# DATA
// Component [string]	File [string]	PatientName [string]	PatientID [string]	PatientInfo [string]	StudyDescription [string]	SeriesDescription [string]	StudyDate [date_time]	Color [0xARGB]	VoiName(Region) [string]	Time [seconds]	Averaged [counts/sec]	Sd [counts/sec]	Volume [ccm]	Total(SUM) [counts/sec]	Total(AVR*VOL) [(counts/sec)*(ccm)]	Min [counts/sec]	Max [counts/sec]	NumberOfPixels [voxels]	NumberOfEffectivePixels [voxels]	HotAveraged(5) [counts/sec]	Stdv [counts/sec]	Q1 [counts/sec]	Median [counts/sec]	Q3 [counts/sec]	AreaUnderCurve [(counts/sec)*(seconds)]	HypoxiaIndex [1/1]		Time	SUV
C:/Users/daro/Desktop/PET/J147 BAT activated/V4135/V4135PETmCT.hdr	V4135PETmCT	V4135		size = 0.0, weight = 0.0, sex = O			20231113_132852	ff0000ff	axillary infrascapular	30	1.04442e-05	7.97444e-05	0.040265	0.029197	4.20532e-07	0	0.001137	2791	2795.55	0.000946677	5.18757e-06	0	0	0	0.00062665	0.217843		0.5	0.000255294
C:/Users/daro/Desktop/PET/J147 BAT activated/V4135/V4135PETmCT.hdr	V4135PETmCT	V4135		size = 0.0, weight = 0.0, sex = O			20231113_132852	ff0000ff	axillary infrascapular	120	0.044117	0.009724	0.040265	123.331	0.001776	0.029906	0.110029	2791	2795.55	0.104201	0.000632545	0.039361	0.043123	0.046451	5.29466	1		2	1.07838
C:/Users/daro/Desktop/PET/J147 BAT activated/V4135/V4135PETmCT.hdr	V4135PETmCT	V4135		size = 0.0, weight = 0.0, sex = O			20231113_132852	ff0000ff	axillary infrascapular	240	0.045912	0.008234	0.040265	128.349	0.001849	0.027838	0.070978	2791	2795.55	0.070569	0.00053565	0.040961	0.045894	0.050256	10.8041	1		4	1.12226
C:/Users/daro/Desktop/PET/J147 BAT activated/V4135/V4135PETmCT.hdr	V4135PETmCT	V4135		size = 0.0, weight = 0.0, sex = O			20231113_132852	ff0000ff	axillary infrascapular	360	0.04996	0.007922	0.040265	139.665	0.002012	0.031348	0.077121	2791	2795.55	0.075677	0.000515373	0.045225	0.049201	0.054084	16.7993	1		6	1.22121
C:/Users/daro/Desktop/PET/J147 BAT activated/V4135/V4135PETmCT.hdr	V4135PETmCT	V4135		size = 0.0, weight = 0.0, sex = O			20231113_132852	ff0000ff	axillary infrascapular	480	0.052725	0.008215	0.040265	147.396	0.002123	0.034952	0.078547	2791	2795.55	0.077594	0.000534436	0.047543	0.052822	0.058076	23.1263	1		8	1.2888
C:/Users/daro/Desktop/PET/J147 BAT activated/V4135/V4135PETmCT.hdr	V4135PETmCT	V4135		size = 0.0, weight = 0.0, sex = O			20231113_132852	ff0000ff	axillary infrascapular	600	0.054932	0.007889	0.040265	153.564	0.002212	0.036968	0.082535	2791	2795.55	0.080628	0.000513187	0.049578	0.054667	0.059563	29.7181	1		10	1.34274
C:/Users/daro/Desktop/PET/J147 BAT activated/V4135/V4135PETmCT.hdr	V4135PETmCT	V4135		size = 0.0, weight = 0.0, sex = O			20231113_132852	ff0000ff	axillary infrascapular	810	0.054678	0.00488	0.040265	152.855	0.002202	0.041776	0.070388	2791	2795.55	0.069127	0.000317437	0.051555	0.054644	0.05752	46.1215	1		13.5	1.33653
C:/Users/daro/Desktop/PET/J147 BAT activated/V4135/V4135PETmCT.hdr	V4135PETmCT	V4135		size = 0.0, weight = 0.0, sex = O			20231113_132852	ff0000ff	axillary infrascapular	1110	0.054515	0.005595	0.040265	152.398	0.002195	0.037333	0.070367	2791	2795.55	0.069684	0.000363986	0.051239	0.054463	0.058028	62.4759	1		18.5	1.33255
C:/Users/daro/Desktop/PET/J147 BAT activated/V4135/V4135PETmCT.hdr	V4135PETmCT	V4135		size = 0.0, weight = 0.0, sex = O			20231113_132852	ff0000ff	axillary infrascapular	1560.1	0.050921	0.005289	0.040265	142.351	0.00205	0.036099	0.064305	2791	2795.55	0.064094	0.000344045	0.047843	0.050942	0.053996	93.0335	1		26.0017	1.2447
C:/Users/daro/Desktop/PET/J147 BAT activated/V4135/V4135PETmCT.hdr	V4135PETmCT	V4135		size = 0.0, weight = 0.0, sex = O			20231113_132852	ff0000ff	axillary infrascapular	2310	0.04576	0.00417	0.040265	127.924	0.001843	0.036401	0.061157	2791	2795.55	0.060482	0.00027128	0.043351	0.04554	0.047666	134.212	1		38.5	1.11855
C:/Users/daro/Desktop/PET/J147 BAT activated/V4135/V4135PETmCT.hdr	V4135PETmCT	V4135		size = 0.0, weight = 0.0, sex = O			20231113_132852	ff0000ff	axillary infrascapular	3210	0.041163	0.004697	0.040265	115.074	0.001657	0.030013	0.051166	2791	2795.55	0.050904	0.000305568	0.0384	0.041162	0.044094	171.259	1		53.5	1.00618
C:/Users/daro/Desktop/PET/J147 BAT activated/V4135/V4135PETmCT.hdr	V4135PETmCT	V4135		size = 0.0, weight = 0.0, sex = O			20231113_132852	ff00ffff	supraspinal	30	1.06567e-06	8.4196e-06	0.008035	0.000594527	8.56308e-09	0	5.36396e-05	555	557.889	4.0373e-05	1.97427e-06	0	0	4.09462e-07	6.39403e-05	0.254054		0.5	2.6049e-05
C:/Users/daro/Desktop/PET/J147 BAT activated/V4135/V4135PETmCT.hdr	V4135PETmCT	V4135		size = 0.0, weight = 0.0, sex = O			20231113_132852	ff00ffff	supraspinal	120	0.042489	0.012579	0.008035	23.704	0.000341412	0.029925	0.082064	555	557.889	0.080267	0.00295	0.034909	0.039483	0.047099	5.0987	1		2	1.03859
C:/Users/daro/Desktop/PET/J147 BAT activated/V4135/V4135PETmCT.hdr	V4135PETmCT	V4135		size = 0.0, weight = 0.0, sex = O			20231113_132852	ff00ffff	supraspinal	240	0.05307	0.010869	0.008035	29.6069	0.000426434	0.03546	0.085641	555	557.889	0.082225	0.002549	0.045632	0.052226	0.059145	11.4671	1		4	1.29723
C:/Users/daro/Desktop/PET/J147 BAT activated/V4135/V4135PETmCT.hdr	V4135PETmCT	V4135		size = 0.0, weight = 0.0, sex = O			20231113_132852	ff00ffff	supraspinal	360	0.053069	0.00457	0.008035	29.6064	0.000426427	0.040999	0.065398	555	557.889	0.065077	0.001072	0.050687	0.052588	0.055047	17.8353	1		6	1.2972
C:/Users/daro/Desktop/PET/J147 BAT activated/V4135/V4135PETmCT.hdr	V4135PETmCT	V4135		size = 0.0, weight = 0.0, sex = O			20231113_132852	ff00ffff	supraspinal	480	0.055307	0.006167	0.008035	30.8549	0.000444409	0.042755	0.06806	555	557.889	0.066473	0.001446	0.051808	0.05572	0.059054	24.4721	1		8	1.35191
C:/Users/daro/Desktop/PET/J147 BAT activated/V4135/V4135PETmCT.hdr	V4135PETmCT	V4135		size = 0.0, weight = 0.0, sex = O			20231113_132852	ff00ffff	supraspinal	600	0.047083	0.005877	0.008035	26.2673	0.000378333	0.038188	0.064326	555	557.889	0.063659	0.001378	0.043686	0.046503	0.049824	30.1221	1		10	1.15088
C:/Users/daro/Desktop/PET/J147 BAT activated/V4135/V4135PETmCT.hdr	V4135PETmCT	V4135		size = 0.0, weight = 0.0, sex = O			20231113_132852	ff00ffff	supraspinal	810	0.052636	0.005543	0.008035	29.3651	0.000422951	0.041361	0.064952	555	557.889	0.064521	0.0013	0.049515	0.052924	0.055583	45.9129	1		13.5	1.28662
C:/Users/daro/Desktop/PET/J147 BAT activated/V4135/V4135PETmCT.hdr	V4135PETmCT	V4135		size = 0.0, weight = 0.0, sex = O			20231113_132852	ff00ffff	supraspinal	1110	0.047509	0.007278	0.008035	26.5047	0.000381752	0.034741	0.064703	555	557.889	0.063538	0.001706	0.042541	0.047017	0.051359	60.1656	1		18.5	1.1613
C:/Users/daro/Desktop/PET/J147 BAT activated/V4135/V4135PETmCT.hdr	V4135PETmCT	V4135		size = 0.0, weight = 0.0, sex = O			20231113_132852	ff00ffff	supraspinal	1560.1	0.04734	0.003996	0.008035	26.4104	0.000380394	0.038509	0.05552	555	557.889	0.054994	0.000936945	0.044783	0.047537	0.04996	88.5743	1		26.0017	1.15717
C:/Users/daro/Desktop/PET/J147 BAT activated/V4135/V4135PETmCT.hdr	V4135PETmCT	V4135		size = 0.0, weight = 0.0, sex = O			20231113_132852	ff00ffff	supraspinal	2310	0.046023	0.004747	0.008035	25.6758	0.000369813	0.034174	0.056142	555	557.889	0.055666	0.001113	0.043555	0.045744	0.048397	129.99	1		38.5	1.12497
C:/Users/daro/Desktop/PET/J147 BAT activated/V4135/V4135PETmCT.hdr	V4135PETmCT	V4135		size = 0.0, weight = 0.0, sex = O			20231113_132852	ff00ffff	supraspinal	3210	0.039205	0.00543	0.008035	21.8718	0.000315024	0.029434	0.055278	555	557.889	0.053165	0.001273	0.035828	0.038675	0.0423	165.275	1		53.5	0.958317

## Sheet: V4136 J147
				Activity injected	8.01	MBq	Weight animal	20.1	g	0.000116071	Voxelsize
# PMOD_VOI_STATISTICS
# FORMAT[UNI]
# DATE_TIME[2023.12.14_15:33:22]
# VERSION[4.401]
# AXIS[Experiment][VOI][TAC][g1]
# VOXEL_FRACTION_MODE[1]
# DATA
// Component [string]	File [string]	PatientName [string]	PatientID [string]	PatientInfo [string]	StudyDescription [string]	SeriesDescription [string]	StudyDate [date_time]	Color [0xARGB]	VoiName(Region) [string]	Time [seconds]	Averaged [counts/sec]	Sd [counts/sec]	Volume [ccm]	Total(SUM) [counts/sec]	Total(AVR*VOL) [(counts/sec)*(ccm)]	Min [counts/sec]	Max [counts/sec]	NumberOfPixels [voxels]	NumberOfEffectivePixels [voxels]	HotAveraged(5) [counts/sec]	Stdv [counts/sec]	Q1 [counts/sec]	Median [counts/sec]	Q3 [counts/sec]	AreaUnderCurve [(counts/sec)*(seconds)]	HypoxiaIndex [1/1]		Time	SUV
C:/Users/daro/Desktop/PET/J147 BAT activated/V4136/V4136PETmCT.hdr	V4136PETmCT	V4136		size = 0.0, weight = 0.0, sex = O			20231114_113015	ff0000ff	axillary and infrascapular	30	1.04092e-05	4.85787e-05	0.032606	0.023564	3.394e-07	0	0.000612873	2255	2263.8	0.000468358	2.33116e-05	0	0	1.95027e-06	0.000624549	0.392905		0.5	0.000225038
C:/Users/daro/Desktop/PET/J147 BAT activated/V4136/V4136PETmCT.hdr	V4136PETmCT	V4136		size = 0.0, weight = 0.0, sex = O			20231114_113015	ff0000ff	axillary and infrascapular	120.9	0.046658	0.017656	0.032606	105.625	0.001521	0.022023	0.105295	2255	2263.8	0.101407	0.008473	0.035304	0.043825	0.05612	5.62062	1		2.015	1.00871
C:/Users/daro/Desktop/PET/J147 BAT activated/V4136/V4136PETmCT.hdr	V4136PETmCT	V4136		size = 0.0, weight = 0.0, sex = O			20231114_113015	ff0000ff	axillary and infrascapular	240	0.05355	0.011223	0.032606	121.227	0.001746	0.032515	0.090002	2255	2263.8	0.086955	0.005386	0.045996	0.051747	0.059723	12.0016	1		4	1.15771
C:/Users/daro/Desktop/PET/J147 BAT activated/V4136/V4136PETmCT.hdr	V4136PETmCT	V4136		size = 0.0, weight = 0.0, sex = O			20231114_113015	ff0000ff	axillary and infrascapular	360	0.052237	0.006306	0.032606	118.254	0.001703	0.037218	0.075491	2255	2263.8	0.072956	0.003026	0.0481	0.051666	0.056476	18.27	1		6	1.12932
C:/Users/daro/Desktop/PET/J147 BAT activated/V4136/V4136PETmCT.hdr	V4136PETmCT	V4136		size = 0.0, weight = 0.0, sex = O			20231114_113015	ff0000ff	axillary and infrascapular	480	0.055107	0.007884	0.032606	124.752	0.001797	0.037781	0.082701	2255	2263.8	0.081076	0.003783	0.050167	0.055348	0.059343	24.8828	1		8	1.19137
C:/Users/daro/Desktop/PET/J147 BAT activated/V4136/V4136PETmCT.hdr	V4136PETmCT	V4136		size = 0.0, weight = 0.0, sex = O			20231114_113015	ff0000ff	axillary and infrascapular	600	0.058384	0.010107	0.032606	132.169	0.001904	0.037163	0.086313	2255	2263.8	0.085289	0.00485	0.051915	0.057728	0.064545	31.8889	1		10	1.26222
C:/Users/daro/Desktop/PET/J147 BAT activated/V4136/V4136PETmCT.hdr	V4136PETmCT	V4136		size = 0.0, weight = 0.0, sex = O			20231114_113015	ff0000ff	axillary and infrascapular	810	0.054392	0.005691	0.032606	123.132	0.001773	0.042537	0.072697	2255	2263.8	0.07183	0.002731	0.050684	0.053924	0.057861	48.2064	1		13.5	1.17591
C:/Users/daro/Desktop/PET/J147 BAT activated/V4136/V4136PETmCT.hdr	V4136PETmCT	V4136		size = 0.0, weight = 0.0, sex = O			20231114_113015	ff0000ff	axillary and infrascapular	1110	0.054102	0.006686	0.032606	122.475	0.001764	0.040862	0.07139	2255	2263.8	0.070838	0.003208	0.049713	0.053907	0.057725	64.4369	1		18.5	1.16964
C:/Users/daro/Desktop/PET/J147 BAT activated/V4136/V4136PETmCT.hdr	V4136PETmCT	V4136		size = 0.0, weight = 0.0, sex = O			20231114_113015	ff0000ff	axillary and infrascapular	1560	0.05003	0.004094	0.032606	113.257	0.001631	0.039751	0.063442	2255	2263.8	0.062788	0.001964	0.047733	0.049816	0.052132	94.4547	1		26	1.08161
C:/Users/daro/Desktop/PET/J147 BAT activated/V4136/V4136PETmCT.hdr	V4136PETmCT	V4136		size = 0.0, weight = 0.0, sex = O			20231114_113015	ff0000ff	axillary and infrascapular	2310.1	0.045904	0.003945	0.032606	103.918	0.001497	0.036253	0.057504	2255	2263.8	0.05719	0.001893	0.04366	0.045704	0.047865	135.773	1		38.5017	0.992408
C:/Users/daro/Desktop/PET/J147 BAT activated/V4136/V4136PETmCT.hdr	V4136PETmCT	V4136		size = 0.0, weight = 0.0, sex = O			20231114_113015	ff0000ff	axillary and infrascapular	3210.1	0.041591	0.005935	0.032606	94.1534	0.001356	0.028693	0.059344	2255	2263.8	0.058774	0.002848	0.038158	0.040947	0.04433	173.205	1		53.5017	0.899165
C:/Users/daro/Desktop/PET/J147 BAT activated/V4136/V4136PETmCT.hdr	V4136PETmCT	V4136		size = 0.0, weight = 0.0, sex = O			20231114_113015	ff00ffff	supraspinal	30	2.136e-05	4.15588e-05	0.005448	0.00808	1.16378e-07	0	0.000173574	378	378.279	0.000157094	8.64025e-06	4.87568e-07	5.85082e-06	2.57192e-05	0.001282	0.851852		0.5	0.000461786
C:/Users/daro/Desktop/PET/J147 BAT activated/V4136/V4136PETmCT.hdr	V4136PETmCT	V4136		size = 0.0, weight = 0.0, sex = O			20231114_113015	ff00ffff	supraspinal	120.9	0.033883	0.003483	0.005448	12.8173	0.00018461	0.024039	0.040157	378	378.279	0.039351	0.00072417	0.03242	0.034003	0.035633	4.08253	1		2.015	0.732524
C:/Users/daro/Desktop/PET/J147 BAT activated/V4136/V4136PETmCT.hdr	V4136PETmCT	V4136		size = 0.0, weight = 0.0, sex = O			20231114_113015	ff00ffff	supraspinal	240	0.043738	0.006204	0.005448	16.5451	0.000238303	0.032347	0.058796	378	378.279	0.057705	0.00129	0.040303	0.04355	0.047041	9.29615	1		4	0.945581
C:/Users/daro/Desktop/PET/J147 BAT activated/V4136/V4136PETmCT.hdr	V4136PETmCT	V4136		size = 0.0, weight = 0.0, sex = O			20231114_113015	ff00ffff	supraspinal	360	0.047321	0.006112	0.005448	17.9006	0.000257825	0.037799	0.06204	378	378.279	0.060224	0.001271	0.043661	0.047311	0.049631	14.9747	1		6	1.02304
C:/Users/daro/Desktop/PET/J147 BAT activated/V4136/V4136PETmCT.hdr	V4136PETmCT	V4136		size = 0.0, weight = 0.0, sex = O			20231114_113015	ff00ffff	supraspinal	480	0.05613	0.004813	0.005448	21.2329	0.000305822	0.043325	0.064825	378	378.279	0.064264	0.001001	0.053444	0.056196	0.058903	21.7103	1		8	1.21349
C:/Users/daro/Desktop/PET/J147 BAT activated/V4136/V4136PETmCT.hdr	V4136PETmCT	V4136		size = 0.0, weight = 0.0, sex = O			20231114_113015	ff00ffff	supraspinal	600	0.05844	0.007241	0.005448	22.1066	0.000318405	0.041975	0.07255	378	378.279	0.072394	0.001505	0.054172	0.058744	0.061888	28.7231	1		10	1.26343
C:/Users/daro/Desktop/PET/J147 BAT activated/V4136/V4136PETmCT.hdr	V4136PETmCT	V4136		size = 0.0, weight = 0.0, sex = O			20231114_113015	ff00ffff	supraspinal	810	0.052174	0.003702	0.005448	19.7364	0.000284267	0.04418	0.062775	378	378.279	0.061829	0.000769743	0.050101	0.052328	0.053936	44.3754	1		13.5	1.12796
C:/Users/daro/Desktop/PET/J147 BAT activated/V4136/V4136PETmCT.hdr	V4136PETmCT	V4136		size = 0.0, weight = 0.0, sex = O			20231114_113015	ff00ffff	supraspinal	1110	0.053736	0.004804	0.005448	20.3273	0.000292778	0.045346	0.065322	378	378.279	0.064406	0.000998843	0.050646	0.05299	0.056498	60.4963	1		18.5	1.16173
C:/Users/daro/Desktop/PET/J147 BAT activated/V4136/V4136PETmCT.hdr	V4136PETmCT	V4136		size = 0.0, weight = 0.0, sex = O			20231114_113015	ff00ffff	supraspinal	1560	0.048069	0.003067	0.005448	18.1836	0.000261901	0.04051	0.054059	378	378.279	0.053584	0.000637591	0.046424	0.048219	0.050108	89.3378	1		26	1.03921
C:/Users/daro/Desktop/PET/J147 BAT activated/V4136/V4136PETmCT.hdr	V4136PETmCT	V4136		size = 0.0, weight = 0.0, sex = O			20231114_113015	ff00ffff	supraspinal	2310.1	0.047378	0.004098	0.005448	17.9222	0.000258137	0.039284	0.053477	378	378.279	0.053393	0.000851969	0.044943	0.047547	0.050081	131.983	1		38.5017	1.02427
C:/Users/daro/Desktop/PET/J147 BAT activated/V4136/V4136PETmCT.hdr	V4136PETmCT	V4136		size = 0.0, weight = 0.0, sex = O			20231114_113015	ff00ffff	supraspinal	3210.1	0.039293	0.003764	0.005448	14.8637	0.000214085	0.032075	0.049819	378	378.279	0.048858	0.000782649	0.037364	0.039167	0.040903	167.347	1		53.5017	0.849484

## Sheet: V4132 J147
				Activity injected	13.85	MBq	Weight animal	20.5	g	0.000116071	Voxelsize
# PMOD_VOI_STATISTICS
# FORMAT[UNI]
# DATE_TIME[2023.12.14_15:13:40]
# VERSION[4.401]
# AXIS[Experiment][VOI][TAC][g1]
# VOXEL_FRACTION_MODE[1]
# DATA
// Component [string]	File [string]	PatientName [string]	PatientID [string]	PatientInfo [string]	StudyDescription [string]	SeriesDescription [string]	StudyDate [date_time]	Color [0xARGB]	VoiName(Region) [string]	Time [seconds]	Averaged [counts/sec]	Sd [counts/sec]	Volume [ccm]	Total(SUM) [counts/sec]	Total(AVR*VOL) [(counts/sec)*(ccm)]	Min [counts/sec]	Max [counts/sec]	NumberOfPixels [voxels]	NumberOfEffectivePixels [voxels]	HotAveraged(5) [counts/sec]	Stdv [counts/sec]	Q1 [counts/sec]	Median [counts/sec]	Q3 [counts/sec]	AreaUnderCurve [(counts/sec)*(seconds)]	HypoxiaIndex [1/1]		Time	SUV
C:/Users/daro/Desktop/PET/J147 BAT activated/V4132/V4132PETmCT.hdr	V4132PETmCT	V4132		size = 0.0, weight = 0.0, sex = O			20231103_122844	ff0000ff	axillary infrascapular	30	4.81891e-06	3.66624e-05	0.046217	0.015463	2.22717e-07	0	0.000405143	3191	3208.82	0.000374925	1.27785e-05	0	0	1.07536e-06	0.000289134	0.472579		0.5	6.1451e-05
C:/Users/daro/Desktop/PET/J147 BAT activated/V4132/V4132PETmCT.hdr	V4132PETmCT	V4132		size = 0.0, weight = 0.0, sex = O			20231103_122844	ff0000ff	axillary infrascapular	120	0.150919	0.023322	0.046217	484.272	0.006975	0.099623	0.234996	3191	3208.82	0.22826	0.008129	0.136817	0.148697	0.163186	18.1106	1		2	1.92453
C:/Users/daro/Desktop/PET/J147 BAT activated/V4132/V4132PETmCT.hdr	V4132PETmCT	V4132		size = 0.0, weight = 0.0, sex = O			20231103_122844	ff0000ff	axillary infrascapular	240	0.191253	0.031358	0.046217	613.698	0.008839	0.133533	0.293722	3191	3208.82	0.287847	0.01093	0.171661	0.188645	0.208116	41.061	1		4	2.43887
C:/Users/daro/Desktop/PET/J147 BAT activated/V4132/V4132PETmCT.hdr	V4132PETmCT	V4132		size = 0.0, weight = 0.0, sex = O			20231103_122844	ff0000ff	axillary infrascapular	360	0.19662	0.03171	0.046217	630.917	0.009087	0.135151	0.279927	3191	3208.82	0.278628	0.011053	0.177402	0.193125	0.213404	64.6553	1		6	2.50731
C:/Users/daro/Desktop/PET/J147 BAT activated/V4132/V4132PETmCT.hdr	V4132PETmCT	V4132		size = 0.0, weight = 0.0, sex = O			20231103_122844	ff0000ff	axillary infrascapular	480	0.210526	0.034429	0.046217	675.539	0.00973	0.138078	0.310498	3191	3208.82	0.310197	0.012	0.191314	0.205937	0.225533	89.9184	1		8	2.68464
C:/Users/daro/Desktop/PET/J147 BAT activated/V4132/V4132PETmCT.hdr	V4132PETmCT	V4132		size = 0.0, weight = 0.0, sex = O			20231103_122844	ff0000ff	axillary infrascapular	600	0.209478	0.035173	0.046217	672.177	0.009681	0.134036	0.307625	3191	3208.82	0.303404	0.012259	0.18774	0.206789	0.2296	115.056	1		10	2.67128
C:/Users/daro/Desktop/PET/J147 BAT activated/V4132/V4132PETmCT.hdr	V4132PETmCT	V4132		size = 0.0, weight = 0.0, sex = O			20231103_122844	ff0000ff	axillary infrascapular	810	0.214833	0.03372	0.046217	689.361	0.009929	0.15404	0.299008	3191	3208.82	0.298252	0.011753	0.194114	0.212888	0.234273	179.506	1		13.5	2.73956
C:/Users/daro/Desktop/PET/J147 BAT activated/V4132/V4132PETmCT.hdr	V4132PETmCT	V4132		size = 0.0, weight = 0.0, sex = O			20231103_122844	ff0000ff	axillary infrascapular	1110	0.213652	0.030191	0.046217	685.571	0.009874	0.154084	0.301925	3191	3208.82	0.298329	0.010523	0.19653	0.212313	0.229881	243.601	1		18.5	2.7245
C:/Users/daro/Desktop/PET/J147 BAT activated/V4132/V4132PETmCT.hdr	V4132PETmCT	V4132		size = 0.0, weight = 0.0, sex = O			20231103_122844	ff0000ff	axillary infrascapular	1560	0.218831	0.033075	0.046217	702.19	0.010114	0.159125	0.299022	3191	3208.82	0.297518	0.011528	0.198329	0.213937	0.237376	374.9	1		26	2.79055
C:/Users/daro/Desktop/PET/J147 BAT activated/V4132/V4132PETmCT.hdr	V4132PETmCT	V4132		size = 0.0, weight = 0.0, sex = O			20231103_122844	ff0000ff	axillary infrascapular	2310	0.210152	0.030771	0.046217	674.339	0.009713	0.154126	0.310141	3191	3208.82	0.306838	0.010725	0.192017	0.20603	0.225665	564.037	1		38.5	2.67987
C:/Users/daro/Desktop/PET/J147 BAT activated/V4132/V4132PETmCT.hdr	V4132PETmCT	V4132		size = 0.0, weight = 0.0, sex = O			20231103_122844	ff0000ff	axillary infrascapular	3210	0.197499	0.028941	0.046217	633.738	0.009128	0.140572	0.26039	3191	3208.82	0.259738	0.010087	0.18002	0.195981	0.214324	741.785	1		53.5	2.51852
C:/Users/daro/Desktop/PET/J147 BAT activated/V4132/V4132PETmCT.hdr	V4132PETmCT	V4132		size = 0.0, weight = 0.0, sex = O			20231103_122844	ff00ffff	supraspinal	30	8.26107e-07	1.66017e-05	0.012614	0.000723485	1.04205e-08	0	9.38254e-05	868	875.776	6.26399e-05	4.5494e-06	0	0	2.68841e-07	4.95664e-05	0.25576		0.5	1.05346e-05
C:/Users/daro/Desktop/PET/J147 BAT activated/V4132/V4132PETmCT.hdr	V4132PETmCT	V4132		size = 0.0, weight = 0.0, sex = O			20231103_122844	ff00ffff	supraspinal	120	0.163843	0.027011	0.012614	143.49	0.002067	0.109043	0.228124	868	875.776	0.224723	0.007402	0.147004	0.163903	0.180135	19.6612	1		2	2.08934
C:/Users/daro/Desktop/PET/J147 BAT activated/V4132/V4132PETmCT.hdr	V4132PETmCT	V4132		size = 0.0, weight = 0.0, sex = O			20231103_122844	ff00ffff	supraspinal	240	0.209296	0.034266	0.012614	183.296	0.00264	0.132712	0.288795	868	875.776	0.285595	0.00939	0.188464	0.206718	0.229427	44.7767	1		4	2.66896
C:/Users/daro/Desktop/PET/J147 BAT activated/V4132/V4132PETmCT.hdr	V4132PETmCT	V4132		size = 0.0, weight = 0.0, sex = O			20231103_122844	ff00ffff	supraspinal	360	0.218478	0.042803	0.012614	191.338	0.002756	0.129136	0.347811	868	875.776	0.337988	0.011729	0.192102	0.213367	0.240819	70.9941	1		6	2.78604
C:/Users/daro/Desktop/PET/J147 BAT activated/V4132/V4132PETmCT.hdr	V4132PETmCT	V4132		size = 0.0, weight = 0.0, sex = O			20231103_122844	ff00ffff	supraspinal	480	0.213275	0.034928	0.012614	186.781	0.00269	0.119575	0.279674	868	875.776	0.276187	0.009571	0.1935	0.214254	0.23338	96.5871	1		8	2.7197
C:/Users/daro/Desktop/PET/J147 BAT activated/V4132/V4132PETmCT.hdr	V4132PETmCT	V4132		size = 0.0, weight = 0.0, sex = O			20231103_122844	ff00ffff	supraspinal	600	0.217756	0.033173	0.012614	190.706	0.002747	0.143831	0.28691	868	875.776	0.284401	0.00909	0.19992	0.216317	0.236066	122.718	1		10	2.77684
C:/Users/daro/Desktop/PET/J147 BAT activated/V4132/V4132PETmCT.hdr	V4132PETmCT	V4132		size = 0.0, weight = 0.0, sex = O			20231103_122844	ff00ffff	supraspinal	810	0.220397	0.033388	0.012614	193.018	0.00278	0.147784	0.296928	868	875.776	0.292164	0.009149	0.200691	0.21656	0.238971	188.837	1		13.5	2.81052
C:/Users/daro/Desktop/PET/J147 BAT activated/V4132/V4132PETmCT.hdr	V4132PETmCT	V4132		size = 0.0, weight = 0.0, sex = O			20231103_122844	ff00ffff	supraspinal	1110	0.227215	0.036077	0.012614	198.99	0.002866	0.15414	0.308363	868	875.776	0.306732	0.009886	0.207128	0.224869	0.246013	257.001	1		18.5	2.89746
C:/Users/daro/Desktop/PET/J147 BAT activated/V4132/V4132PETmCT.hdr	V4132PETmCT	V4132		size = 0.0, weight = 0.0, sex = O			20231103_122844	ff00ffff	supraspinal	1560	0.218943	0.03769	0.012614	191.745	0.002762	0.151386	0.313449	868	875.776	0.311545	0.010328	0.196988	0.213668	0.236385	388.367	1		26	2.79197
C:/Users/daro/Desktop/PET/J147 BAT activated/V4132/V4132PETmCT.hdr	V4132PETmCT	V4132		size = 0.0, weight = 0.0, sex = O			20231103_122844	ff00ffff	supraspinal	2310	0.21752	0.039362	0.012614	190.499	0.002744	0.145933	0.307684	868	875.776	0.305979	0.010786	0.195	0.212927	0.237588	584.135	1		38.5	2.77383
C:/Users/daro/Desktop/PET/J147 BAT activated/V4132/V4132PETmCT.hdr	V4132PETmCT	V4132		size = 0.0, weight = 0.0, sex = O			20231103_122844	ff00ffff	supraspinal	3210	0.193979	0.038742	0.012614	169.882	0.002447	0.138639	0.304104	868	875.776	0.297064	0.010617	0.168979	0.186726	0.212869	758.716	1		53.5	2.47363

## Sheet: V4134 J147
				Activity injected	8.81	MBq	Weight animal	19.3	g	0.000116071	Voxelsize
# PMOD_VOI_STATISTICS
# FORMAT[UNI]
# DATE_TIME[2023.12.14_15:22:45]
# VERSION[4.401]
# AXIS[Experiment][VOI][TAC][g1]
# VOXEL_FRACTION_MODE[1]
# DATA
// Component [string]	File [string]	PatientName [string]	PatientID [string]	PatientInfo [string]	StudyDescription [string]	SeriesDescription [string]	StudyDate [date_time]	Color [0xARGB]	VoiName(Region) [string]	Time [seconds]	Averaged [counts/sec]	Sd [counts/sec]	Volume [ccm]	Total(SUM) [counts/sec]	Total(AVR*VOL) [(counts/sec)*(ccm)]	Min [counts/sec]	Max [counts/sec]	NumberOfPixels [voxels]	NumberOfEffectivePixels [voxels]	HotAveraged(5) [counts/sec]	Stdv [counts/sec]	Q1 [counts/sec]	Median [counts/sec]	Q3 [counts/sec]	AreaUnderCurve [(counts/sec)*(seconds)]	HypoxiaIndex [1/1]		Time	SUV
C:/Users/daro/Desktop/PET/J147 BAT activated/V4134/V4134PETmCT.hdr	V4134PETmCT	V4134		size = 0.0, weight = 0.0, sex = O			20231113_112857	ff00ffff	axillary and infrascapular	30	3.63463e-06	3.17506e-05	0.061033	0.015402	2.21832e-07	0	0.000490727	4219	4237.45	0.000424794	1.65282e-05	0	0	4.43696e-07	0.000218078	0.349135		0.5	6.8599e-05
C:/Users/daro/Desktop/PET/J147 BAT activated/V4134/V4134PETmCT.hdr	V4134PETmCT	V4134		size = 0.0, weight = 0.0, sex = O			20231113_112857	ff00ffff	axillary and infrascapular	120.7	0.125208	0.018693	0.061033	530.563	0.007642	0.083152	0.173432	4219	4237.45	0.171507	0.009731	0.113701	0.124789	0.13583	15.069	1		2.01167	2.36314
C:/Users/daro/Desktop/PET/J147 BAT activated/V4134/V4134PETmCT.hdr	V4134PETmCT	V4134		size = 0.0, weight = 0.0, sex = O			20231113_112857	ff00ffff	axillary and infrascapular	240	0.148698	0.026324	0.061033	630.101	0.009075	0.092007	0.230858	4219	4237.45	0.229444	0.013703	0.131863	0.14517	0.162566	32.8169	1		4	2.80649
C:/Users/daro/Desktop/PET/J147 BAT activated/V4134/V4134PETmCT.hdr	V4134PETmCT	V4134		size = 0.0, weight = 0.0, sex = O			20231113_112857	ff00ffff	axillary and infrascapular	360	0.152482	0.028225	0.061033	646.135	0.009306	0.099884	0.24592	4219	4237.45	0.243867	0.014693	0.135435	0.148303	0.16604	51.1148	1		6	2.8779
C:/Users/daro/Desktop/PET/J147 BAT activated/V4134/V4134PETmCT.hdr	V4134PETmCT	V4134		size = 0.0, weight = 0.0, sex = O			20231113_112857	ff00ffff	axillary and infrascapular	480	0.156456	0.026074	0.061033	662.975	0.009549	0.102698	0.232219	4219	4237.45	0.230145	0.013573	0.140356	0.154306	0.171016	69.8895	1		8	2.95291
C:/Users/daro/Desktop/PET/J147 BAT activated/V4134/V4134PETmCT.hdr	V4134PETmCT	V4134		size = 0.0, weight = 0.0, sex = O			20231113_112857	ff00ffff	axillary and infrascapular	600	0.160806	0.028113	0.061033	681.406	0.009814	0.107545	0.24439	4219	4237.45	0.240523	0.014635	0.143429	0.157219	0.176045	89.1861	1		10	3.03501
C:/Users/daro/Desktop/PET/J147 BAT activated/V4134/V4134PETmCT.hdr	V4134PETmCT	V4134		size = 0.0, weight = 0.0, sex = O			20231113_112857	ff00ffff	axillary and infrascapular	810	0.163058	0.026275	0.061033	690.951	0.009952	0.114774	0.237338	4219	4237.45	0.234636	0.013678	0.146493	0.159659	0.178256	138.104	1		13.5	3.07751
C:/Users/daro/Desktop/PET/J147 BAT activated/V4134/V4134PETmCT.hdr	V4134PETmCT	V4134		size = 0.0, weight = 0.0, sex = O			20231113_112857	ff00ffff	axillary and infrascapular	1110	0.162125	0.025212	0.061033	686.997	0.009895	0.113455	0.228595	4219	4237.45	0.226654	0.013125	0.146262	0.159052	0.175247	186.741	1		18.5	3.0599
C:/Users/daro/Desktop/PET/J147 BAT activated/V4134/V4134PETmCT.hdr	V4134PETmCT	V4134		size = 0.0, weight = 0.0, sex = O			20231113_112857	ff00ffff	axillary and infrascapular	1560	0.163802	0.027698	0.061033	694.102	0.009997	0.111153	0.242951	4219	4237.45	0.240443	0.014418	0.146424	0.160545	0.178008	285.022	1		26	3.09155
C:/Users/daro/Desktop/PET/J147 BAT activated/V4134/V4134PETmCT.hdr	V4134PETmCT	V4134		size = 0.0, weight = 0.0, sex = O			20231113_112857	ff00ffff	axillary and infrascapular	2310.1	0.151711	0.025433	0.061033	642.869	0.009259	0.103444	0.233794	4219	4237.45	0.231271	0.01324	0.135954	0.148924	0.165034	421.578	1		38.5017	2.86335
C:/Users/daro/Desktop/PET/J147 BAT activated/V4134/V4134PETmCT.hdr	V4134PETmCT	V4134		size = 0.0, weight = 0.0, sex = O			20231113_112857	ff00ffff	axillary and infrascapular	3210.1	0.13565	0.024359	0.061033	574.81	0.008279	0.089419	0.221839	4219	4237.45	0.216475	0.012681	0.120761	0.134128	0.148826	543.663	1		53.5017	2.56022
C:/Users/daro/Desktop/PET/J147 BAT activated/V4134/V4134PETmCT.hdr	V4134PETmCT	V4134		size = 0.0, weight = 0.0, sex = O			20231113_112857	ff0000ff	supraspinal	30	9.25941e-06	4.43506e-05	0.018675	0.012006	1.72921e-07	0	0.000397995	1292	1296.6	0.00036525	8.81419e-06	0	4.43696e-07	1.77478e-06	0.000555565	0.571207		0.5	0.00017476
C:/Users/daro/Desktop/PET/J147 BAT activated/V4134/V4134PETmCT.hdr	V4134PETmCT	V4134		size = 0.0, weight = 0.0, sex = O			20231113_112857	ff0000ff	supraspinal	120.7	0.133083	0.021886	0.018675	172.555	0.002485	0.095054	0.197223	1292	1296.6	0.192973	0.00435	0.1198	0.130599	0.144162	16.0171	1		2.01167	2.51177
C:/Users/daro/Desktop/PET/J147 BAT activated/V4134/V4134PETmCT.hdr	V4134PETmCT	V4134		size = 0.0, weight = 0.0, sex = O			20231113_112857	ff0000ff	supraspinal	240	0.163687	0.02622	0.018675	212.236	0.003057	0.096765	0.223929	1292	1296.6	0.222456	0.005211	0.148848	0.161069	0.178369	35.5557	1		4	3.08938
C:/Users/daro/Desktop/PET/J147 BAT activated/V4134/V4134PETmCT.hdr	V4134PETmCT	V4134		size = 0.0, weight = 0.0, sex = O			20231113_112857	ff0000ff	supraspinal	360	0.169639	0.031365	0.018675	219.953	0.003168	0.108726	0.251331	1292	1296.6	0.248913	0.006233	0.151028	0.167414	0.184123	55.9123	1		6	3.20172
C:/Users/daro/Desktop/PET/J147 BAT activated/V4134/V4134PETmCT.hdr	V4134PETmCT	V4134		size = 0.0, weight = 0.0, sex = O			20231113_112857	ff0000ff	supraspinal	480	0.173567	0.036078	0.018675	225.046	0.003241	0.110428	0.257381	1292	1296.6	0.254197	0.00717	0.150142	0.169701	0.193395	76.7403	1		8	3.27586
C:/Users/daro/Desktop/PET/J147 BAT activated/V4134/V4134PETmCT.hdr	V4134PETmCT	V4134		size = 0.0, weight = 0.0, sex = O			20231113_112857	ff0000ff	supraspinal	600	0.171847	0.032888	0.018675	222.817	0.003209	0.110377	0.256787	1292	1296.6	0.253628	0.006536	0.153136	0.167715	0.187623	97.362	1		10	3.24339
C:/Users/daro/Desktop/PET/J147 BAT activated/V4134/V4134PETmCT.hdr	V4134PETmCT	V4134		size = 0.0, weight = 0.0, sex = O			20231113_112857	ff0000ff	supraspinal	810	0.174618	0.034247	0.018675	226.409	0.003261	0.116534	0.263122	1292	1296.6	0.260743	0.006806	0.153743	0.168565	0.19075	149.747	1		13.5	3.29569
C:/Users/daro/Desktop/PET/J147 BAT activated/V4134/V4134PETmCT.hdr	V4134PETmCT	V4134		size = 0.0, weight = 0.0, sex = O			20231113_112857	ff0000ff	supraspinal	1110	0.173097	0.032044	0.018675	224.437	0.003233	0.116825	0.248701	1292	1296.6	0.246395	0.006368	0.154735	0.168057	0.188594	201.677	1		18.5	3.26699
C:/Users/daro/Desktop/PET/J147 BAT activated/V4134/V4134PETmCT.hdr	V4134PETmCT	V4134		size = 0.0, weight = 0.0, sex = O			20231113_112857	ff0000ff	supraspinal	1560	0.171419	0.034449	0.018675	222.262	0.003201	0.116808	0.254503	1292	1296.6	0.252093	0.006846	0.150837	0.165466	0.188282	304.528	1		26	3.23532
C:/Users/daro/Desktop/PET/J147 BAT activated/V4134/V4134PETmCT.hdr	V4134PETmCT	V4134		size = 0.0, weight = 0.0, sex = O			20231113_112857	ff0000ff	supraspinal	2310.1	0.156393	0.030745	0.018675	202.779	0.002921	0.098981	0.225385	1292	1296.6	0.223984	0.00611	0.137966	0.151239	0.172321	445.299	1		38.5017	2.95172
C:/Users/daro/Desktop/PET/J147 BAT activated/V4134/V4134PETmCT.hdr	V4134PETmCT	V4134		size = 0.0, weight = 0.0, sex = O			20231113_112857	ff0000ff	supraspinal	3210.1	0.134956	0.029971	0.018675	174.983	0.00252	0.081856	0.217247	1292	1296.6	0.213454	0.005956	0.117296	0.128614	0.147204	566.759	1		53.5017	2.54712

## Sheet: V4137 J147
				Activity injected	8.31	MBq	Weight animal	20.4	g	0.000116071	Voxelsize
# PMOD_VOI_STATISTICS
# FORMAT[UNI]
# DATE_TIME[2023.12.14_15:36:51]
# VERSION[4.401]
# AXIS[Experiment][VOI][TAC][g1]
# VOXEL_FRACTION_MODE[1]
# DATA
// Component [string]	File [string]	PatientName [string]	PatientID [string]	PatientInfo [string]	StudyDescription [string]	SeriesDescription [string]	StudyDate [date_time]	Color [0xARGB]	VoiName(Region) [string]	Time [seconds]	Averaged [counts/sec]	Sd [counts/sec]	Volume [ccm]	Total(SUM) [counts/sec]	Total(AVR*VOL) [(counts/sec)*(ccm)]	Min [counts/sec]	Max [counts/sec]	NumberOfPixels [voxels]	NumberOfEffectivePixels [voxels]	HotAveraged(5) [counts/sec]	Stdv [counts/sec]	Q1 [counts/sec]	Median [counts/sec]	Q3 [counts/sec]	AreaUnderCurve [(counts/sec)*(seconds)]	HypoxiaIndex [1/1]		Time	SUV
C:/Users/daro/Desktop/PET/J147 BAT activated/V4137/V4137PETmCT.hdr	V4137PETmCT	V4137		size = 0.0, weight = 0.0, sex = O			20231114_133349	ff00ffff	axillary infra	30	2.02428e-06	9.72869e-06	0.079472	0.011169	1.60874e-07	0	0.000171467	5498	5517.69	0.000130219	2.9509e-06	0	0	6.88624e-07	0.000121457	0.329211		0.5	4.2813e-05
C:/Users/daro/Desktop/PET/J147 BAT activated/V4137/V4137PETmCT.hdr	V4137PETmCT	V4137		size = 0.0, weight = 0.0, sex = O			20231114_133349	ff00ffff	axillary infrascapular	120.7	0.086326	0.018577	0.079472	476.319	0.006861	0.044073	0.147843	5498	5517.69	0.146673	0.005635	0.074211	0.08442	0.097532	10.3894	1		2.01167	1.82577
C:/Users/daro/Desktop/PET/J147 BAT activated/V4137/V4137PETmCT.hdr	V4137PETmCT	V4137		size = 0.0, weight = 0.0, sex = O			20231114_133349	ff00ffff	axillary infrascapular	240	0.107909	0.023325	0.079472	595.407	0.008576	0.057836	0.183305	5498	5517.69	0.180637	0.007075	0.093116	0.106095	0.121619	23.2705	1		4	2.28225
C:/Users/daro/Desktop/PET/J147 BAT activated/V4137/V4137PETmCT.hdr	V4137PETmCT	V4137		size = 0.0, weight = 0.0, sex = O			20231114_133349	ff00ffff	axillary infrascapular	360	0.108575	0.021436	0.079472	599.084	0.008629	0.054174	0.181724	5498	5517.69	0.179862	0.006502	0.095391	0.107718	0.121041	36.2995	1		6	2.29634
C:/Users/daro/Desktop/PET/J147 BAT activated/V4137/V4137PETmCT.hdr	V4137PETmCT	V4137		size = 0.0, weight = 0.0, sex = O			20231114_133349	ff00ffff	axillary infrascapular	480	0.110973	0.023749	0.079472	612.313	0.008819	0.062315	0.179405	5498	5517.69	0.175867	0.007203	0.095937	0.109259	0.125598	49.6163	1		8	2.34705
C:/Users/daro/Desktop/PET/J147 BAT activated/V4137/V4137PETmCT.hdr	V4137PETmCT	V4137		size = 0.0, weight = 0.0, sex = O			20231114_133349	ff00ffff	axillary infrascapular	600	0.108474	0.022245	0.079472	598.523	0.008621	0.052345	0.176795	5498	5517.69	0.175233	0.006747	0.094648	0.106674	0.120396	62.6331	1		10	2.2942
C:/Users/daro/Desktop/PET/J147 BAT activated/V4137/V4137PETmCT.hdr	V4137PETmCT	V4137		size = 0.0, weight = 0.0, sex = O			20231114_133349	ff00ffff	axillary infrascapular	810	0.109905	0.021056	0.079472	606.422	0.008734	0.063837	0.173591	5498	5517.69	0.17204	0.006387	0.096294	0.107056	0.121773	95.6047	1		13.5	2.32446
C:/Users/daro/Desktop/PET/J147 BAT activated/V4137/V4137PETmCT.hdr	V4137PETmCT	V4137		size = 0.0, weight = 0.0, sex = O			20231114_133349	ff00ffff	axillary infrascapular	1110	0.106249	0.019761	0.079472	586.251	0.008444	0.066657	0.163339	5498	5517.69	0.159889	0.005994	0.093425	0.104379	0.117281	127.48	1		18.5	2.24714
C:/Users/daro/Desktop/PET/J147 BAT activated/V4137/V4137PETmCT.hdr	V4137PETmCT	V4137		size = 0.0, weight = 0.0, sex = O			20231114_133349	ff00ffff	axillary infrascapular	1560	0.100831	0.017575	0.079472	556.356	0.008013	0.066305	0.151875	5498	5517.69	0.150919	0.005331	0.089497	0.098948	0.11104	187.978	1		26	2.13255
C:/Users/daro/Desktop/PET/J147 BAT activated/V4137/V4137PETmCT.hdr	V4137PETmCT	V4137		size = 0.0, weight = 0.0, sex = O			20231114_133349	ff00ffff	axillary infrascapular	2310.1	0.085949	0.01498	0.079472	474.242	0.006831	0.056236	0.128854	5498	5517.69	0.126992	0.004544	0.076615	0.084375	0.094408	265.342	1		38.5017	1.8178
C:/Users/daro/Desktop/PET/J147 BAT activated/V4137/V4137PETmCT.hdr	V4137PETmCT	V4137		size = 0.0, weight = 0.0, sex = O			20231114_133349	ff00ffff	axillary infrascapular	3210	0.067859	0.011727	0.079472	374.423	0.005393	0.042914	0.106027	5498	5517.69	0.105313	0.003557	0.060146	0.066985	0.073926	326.407	1		53.5	1.4352
C:/Users/daro/Desktop/PET/J147 BAT activated/V4137/V4137PETmCT.hdr	V4137PETmCT	V4137		size = 0.0, weight = 0.0, sex = O			20231114_133349	ff0000ff	supraspinal	30	4.53607e-06	1.899e-05	0.01799	0.005666	8.16029e-08	0	0.000196602	1253	1249.01	0.000167749	2.94806e-06	0	0	3.44312e-07	0.000272164	0.281724		0.5	9.59368e-05
C:/Users/daro/Desktop/PET/J147 BAT activated/V4137/V4137PETmCT.hdr	V4137PETmCT	V4137		size = 0.0, weight = 0.0, sex = O			20231114_133349	ff0000ff	supraspinal	120.7	0.096527	0.018809	0.01799	120.564	0.001736	0.058829	0.138795	1253	1249.01	0.136234	0.00292	0.084723	0.096326	0.107715	11.6173	1		2.01167	2.04152
C:/Users/daro/Desktop/PET/J147 BAT activated/V4137/V4137PETmCT.hdr	V4137PETmCT	V4137		size = 0.0, weight = 0.0, sex = O			20231114_133349	ff0000ff	supraspinal	240	0.119308	0.025212	0.01799	149.017	0.002146	0.076198	0.183771	1253	1249.01	0.180281	0.003914	0.103527	0.116409	0.132646	25.8587	1		4	2.52334
C:/Users/daro/Desktop/PET/J147 BAT activated/V4137/V4137PETmCT.hdr	V4137PETmCT	V4137		size = 0.0, weight = 0.0, sex = O			20231114_133349	ff0000ff	supraspinal	360	0.120733	0.021593	0.01799	150.797	0.002172	0.084118	0.178389	1253	1249.01	0.176363	0.003352	0.106631	0.117863	0.133117	40.3466	1		6	2.55347
C:/Users/daro/Desktop/PET/J147 BAT activated/V4137/V4137PETmCT.hdr	V4137PETmCT	V4137		size = 0.0, weight = 0.0, sex = O			20231114_133349	ff0000ff	supraspinal	480	0.122148	0.0267	0.01799	152.564	0.002197	0.081417	0.19696	1253	1249.01	0.193977	0.004145	0.104537	0.118131	0.136307	55.0044	1		8	2.5834
C:/Users/daro/Desktop/PET/J147 BAT activated/V4137/V4137PETmCT.hdr	V4137PETmCT	V4137		size = 0.0, weight = 0.0, sex = O			20231114_133349	ff0000ff	supraspinal	600	0.120462	0.021282	0.01799	150.458	0.002167	0.085538	0.170291	1253	1249.01	0.167792	0.003304	0.107339	0.119075	0.13194	69.4598	1		10	2.54774
C:/Users/daro/Desktop/PET/J147 BAT activated/V4137/V4137PETmCT.hdr	V4137PETmCT	V4137		size = 0.0, weight = 0.0, sex = O			20231114_133349	ff0000ff	supraspinal	810	0.120036	0.025856	0.01799	149.927	0.002159	0.084696	0.193312	1253	1249.01	0.189821	0.004014	0.103765	0.114201	0.131646	105.471	1		13.5	2.53873
C:/Users/daro/Desktop/PET/J147 BAT activated/V4137/V4137PETmCT.hdr	V4137PETmCT	V4137		size = 0.0, weight = 0.0, sex = O			20231114_133349	ff0000ff	supraspinal	1110	0.110639	0.018263	0.01799	138.19	0.00199	0.077737	0.161087	1253	1249.01	0.158555	0.002835	0.100315	0.108924	0.118558	138.662	1		18.5	2.33999
C:/Users/daro/Desktop/PET/J147 BAT activated/V4137/V4137PETmCT.hdr	V4137PETmCT	V4137		size = 0.0, weight = 0.0, sex = O			20231114_133349	ff0000ff	supraspinal	1560	0.099748	0.017666	0.01799	124.587	0.001794	0.069436	0.140638	1253	1249.01	0.139267	0.002742	0.0891	0.09741	0.1086	198.511	1		26	2.10965
C:/Users/daro/Desktop/PET/J147 BAT activated/V4137/V4137PETmCT.hdr	V4137PETmCT	V4137		size = 0.0, weight = 0.0, sex = O			20231114_133349	ff0000ff	supraspinal	2310.1	0.081767	0.012741	0.01799	102.128	0.001471	0.059682	0.112874	1253	1249.01	0.112138	0.001978	0.074383	0.080291	0.087773	272.111	1		38.5017	1.72935
C:/Users/daro/Desktop/PET/J147 BAT activated/V4137/V4137PETmCT.hdr	V4137PETmCT	V4137		size = 0.0, weight = 0.0, sex = O			20231114_133349	ff0000ff	supraspinal	3210	0.058173	0.007179	0.01799	72.6584	0.001047	0.043762	0.072976	1253	1249.01	0.072187	0.001114	0.054155	0.058098	0.062347	324.459	1		53.5	1.23034

## Sheet: V4294 J147
				Activity injected	7.78	MBq	Weight animal	22.2	g	0.000116071	Voxelsize
# PMOD_VOI_STATISTICS
# FORMAT[UNI]
# DATE_TIME[2025.07.28_12:49:58]
# VERSION[4.502]
# AXIS[Experiment][VOI][TAC][g1]
# VOXEL_FRACTION_MODE[1]
# DATA
// Component [string]	File [string]	PatientName [string]	PatientID [string]	PatientInfo [string]	StudyDescription [string]	SeriesDescription [string]	StudyDate [date_time]	Color [0xARGB]	VoiName(Region) [string]	Time [seconds]	Averaged [counts/sec]	Sd [counts/sec]	Volume [ccm]	Total(SUM) [counts/sec]	Total(AVR*VOL) [(counts/sec)*(ccm)]	Min [counts/sec]	Max [counts/sec]	NumberOfPixels [voxels]	NumberOfEffectivePixels [voxels]	HotAveraged(5) [counts/sec]	Stdv [counts/sec]	Q1 [counts/sec]	Median [counts/sec]	Q3 [counts/sec]	AreaUnderCurve [(counts/sec)*(seconds)]	HypoxiaIndex [1/1]		Time	SUV
F:/BAT PET scans Aro/V4294/V4294 PETmCT.hdr	V4294 PETmCT	V4294		size = 0.0, weight = 0.0, sex = O			20250514_112918	ff0000ff	axillary infrascapular	30	1.09599e-05	5.06134e-05	0.428071	0.325734	4.69161e-06	0	0.001021	29673	29720.6	0.000929549	7.23966e-06	0	0	1.33441e-06	0.000657593	0.400735		0.5	0.000269436
F:/BAT PET scans Aro/V4294/V4294 PETmCT.hdr	V4294 PETmCT	V4294		size = 0.0, weight = 0.0, sex = O			20250514_112918	ff0000ff	axillary infrascapular	120.9	0.079445	0.02067	0.428071	2361.16	0.034008	0.022924	0.186269	29673	29720.6	0.183127	0.002957	0.067361	0.077832	0.090397	9.56982	1		2.015	1.95306
F:/BAT PET scans Aro/V4294/V4294 PETmCT.hdr	V4294 PETmCT	V4294		size = 0.0, weight = 0.0, sex = O			20250514_112918	ff0000ff	axillary infrascapular	240	0.087208	0.021865	0.428071	2591.87	0.037331	0.026733	0.176053	29673	29720.6	0.172535	0.003127	0.073375	0.08508	0.098877	19.9598	1		4	2.14391
F:/BAT PET scans Aro/V4294/V4294 PETmCT.hdr	V4294 PETmCT	V4294		size = 0.0, weight = 0.0, sex = O			20250514_112918	ff0000ff	axillary infrascapular	360	0.087199	0.024212	0.428071	2591.61	0.037327	0.025628	0.193841	29673	29720.6	0.18989	0.003463	0.072183	0.082662	0.098935	30.4237	1		6	2.14369
F:/BAT PET scans Aro/V4294/V4294 PETmCT.hdr	V4294 PETmCT	V4294		size = 0.0, weight = 0.0, sex = O			20250514_112918	ff0000ff	axillary infrascapular	480	0.08832	0.024631	0.428071	2624.91	0.037807	0.03336	0.180358	29673	29720.6	0.17804	0.003523	0.071914	0.084105	0.101211	41.022	1		8	2.17124
F:/BAT PET scans Aro/V4294/V4294 PETmCT.hdr	V4294 PETmCT	V4294		size = 0.0, weight = 0.0, sex = O			20250514_112918	ff0000ff	axillary infrascapular	600	0.087967	0.025844	0.428071	2614.43	0.037656	0.014485	0.231364	29673	29720.6	0.22439	0.003697	0.069994	0.083545	0.102253	51.578	1		10	2.16257
F:/BAT PET scans Aro/V4294/V4294 PETmCT.hdr	V4294 PETmCT	V4294		size = 0.0, weight = 0.0, sex = O			20250514_112918	ff0000ff	axillary infrascapular	810	0.088081	0.025178	0.428071	2617.82	0.037705	0.033978	0.19546	29673	29720.6	0.191526	0.003601	0.07149	0.082324	0.100123	78.0023	1		13.5	2.16537
F:/BAT PET scans Aro/V4294/V4294 PETmCT.hdr	V4294 PETmCT	V4294		size = 0.0, weight = 0.0, sex = O			20250514_112918	ff0000ff	axillary infrascapular	1110	0.084516	0.025245	0.428071	2511.86	0.036179	0.034899	0.187556	29673	29720.6	0.185702	0.003611	0.067115	0.078618	0.097473	103.357	1		18.5	2.07773
F:/BAT PET scans Aro/V4294/V4294 PETmCT.hdr	V4294 PETmCT	V4294		size = 0.0, weight = 0.0, sex = O			20250514_112918	ff0000ff	axillary infrascapular	1560	0.081417	0.024158	0.428071	2419.76	0.034852	0.039802	0.18908	29673	29720.6	0.185971	0.003456	0.064611	0.075971	0.092981	152.207	1		26	2.00154
F:/BAT PET scans Aro/V4294/V4294 PETmCT.hdr	V4294 PETmCT	V4294		size = 0.0, weight = 0.0, sex = O			20250514_112918	ff0000ff	axillary infrascapular	2310	0.074989	0.023158	0.428071	2228.71	0.0321	0.034784	0.167839	29673	29720.6	0.164234	0.003313	0.058756	0.069698	0.086145	219.697	1		38.5	1.84352
F:/BAT PET scans Aro/V4294/V4294 PETmCT.hdr	V4294 PETmCT	V4294		size = 0.0, weight = 0.0, sex = O			20250514_112918	ff0000ff	axillary infrascapular	3210	0.067403	0.022076	0.428071	2003.25	0.028853	0.027728	0.154896	29673	29720.6	0.152355	0.003158	0.052201	0.062582	0.077785	280.359	1		53.5	1.65702
F:/BAT PET scans Aro/V4294/V4294 PETmCT.hdr	V4294 PETmCT	V4294		size = 0.0, weight = 0.0, sex = O			20250514_112918	ff0000ff	supraspinal	30	7.12631e-07	4.85953e-06	0.026908	0.001331	1.91754e-08	0	6.73877e-05	1857	1868.19	4.57702e-05	6.36789e-07	0	0	0	4.27579e-05	0.149704		0.5	1.75192e-05
F:/BAT PET scans Aro/V4294/V4294 PETmCT.hdr	V4294 PETmCT	V4294		size = 0.0, weight = 0.0, sex = O			20250514_112918	ff0000ff	supraspinal	120.9	0.071552	0.013917	0.026908	133.672	0.001925	0.036469	0.111512	1857	1868.19	0.109457	0.001824	0.063602	0.069925	0.079548	8.61843	1		2.015	1.75902
F:/BAT PET scans Aro/V4294/V4294 PETmCT.hdr	V4294 PETmCT	V4294		size = 0.0, weight = 0.0, sex = O			20250514_112918	ff0000ff	supraspinal	240	0.088629	0.014574	0.026908	165.576	0.002385	0.053848	0.126558	1857	1868.19	0.124788	0.00191	0.080427	0.090211	0.097207	19.1818	1		4	2.17884
F:/BAT PET scans Aro/V4294/V4294 PETmCT.hdr	V4294 PETmCT	V4294		size = 0.0, weight = 0.0, sex = O			20250514_112918	ff0000ff	supraspinal	360	0.090321	0.015695	0.026908	168.737	0.00243	0.052871	0.137314	1857	1868.19	0.135642	0.002057	0.080596	0.088772	0.098729	30.0204	1		6	2.22044
F:/BAT PET scans Aro/V4294/V4294 PETmCT.hdr	V4294 PETmCT	V4294		size = 0.0, weight = 0.0, sex = O			20250514_112918	ff0000ff	supraspinal	480	0.092135	0.01772	0.026908	172.126	0.002479	0.053552	0.144932	1857	1868.19	0.142509	0.002322	0.081163	0.091246	0.101548	41.0766	1		8	2.26503
F:/BAT PET scans Aro/V4294/V4294 PETmCT.hdr	V4294 PETmCT	V4294		size = 0.0, weight = 0.0, sex = O			20250514_112918	ff0000ff	supraspinal	600	0.093158	0.0183	0.026908	174.037	0.002507	0.044727	0.14955	1857	1868.19	0.147465	0.002398	0.08293	0.092959	0.103023	52.2556	1		10	2.29018
F:/BAT PET scans Aro/V4294/V4294 PETmCT.hdr	V4294 PETmCT	V4294		size = 0.0, weight = 0.0, sex = O			20250514_112918	ff0000ff	supraspinal	810	0.093006	0.015159	0.026908	173.754	0.002503	0.059592	0.125111	1857	1868.19	0.121948	0.001986	0.083722	0.092746	0.102834	80.1575	1		13.5	2.28644
F:/BAT PET scans Aro/V4294/V4294 PETmCT.hdr	V4294 PETmCT	V4294		size = 0.0, weight = 0.0, sex = O			20250514_112918	ff0000ff	supraspinal	1110	0.093385	0.020731	0.026908	174.461	0.002513	0.051379	0.134826	1857	1868.19	0.133775	0.002717	0.080715	0.093639	0.107278	108.173	1		18.5	2.29576
F:/BAT PET scans Aro/V4294/V4294 PETmCT.hdr	V4294 PETmCT	V4294		size = 0.0, weight = 0.0, sex = O			20250514_112918	ff0000ff	supraspinal	1560	0.08666	0.016828	0.026908	161.897	0.002332	0.053374	0.124025	1857	1868.19	0.1227	0.002205	0.077117	0.08631	0.097005	160.169	1		26	2.13044
F:/BAT PET scans Aro/V4294/V4294 PETmCT.hdr	V4294 PETmCT	V4294		size = 0.0, weight = 0.0, sex = O			20250514_112918	ff0000ff	supraspinal	2310	0.077964	0.017369	0.026908	145.652	0.002098	0.048367	0.110309	1857	1868.19	0.110019	0.002276	0.06601	0.076721	0.089873	230.337	1		38.5	1.91665
F:/BAT PET scans Aro/V4294/V4294 PETmCT.hdr	V4294 PETmCT	V4294		size = 0.0, weight = 0.0, sex = O			20250514_112918	ff0000ff	supraspinal	3210	0.066463	0.015704	0.026908	124.166	0.001788	0.037037	0.10984	1857	1868.19	0.108804	0.002058	0.057064	0.065221	0.075384	290.154	1		53.5	1.63392

[truncated: 8 more sheets: V4296 J147, V4298 J147, V4295 J147, V4297 J147, V4299 J147, Semiquantification IHC, Fig 5a_V4082_Activated_MIP_CT_S, Fig 5b_V4082_MIP_Averaged_All_0]
