# Supplementary material for: ATP synthase is a promising target for identifying activated and non-activated adipose tissues
Source: Nat Commun. 2026 Apr 15;17:5233. doi: 10.1038/s41467-026-71343-w (PMC13260929; doi:10.1038/s41467-026-71343-w)
Supplement: Supplementary file 7 — Source data [file 41467_2026_71343_MOESM7_ESM.zip › 41467_2026_71343_MOESM7_ESM/Source Data Fig 6.xlsx]

## Sheet: Animals
date PET scan	date of birth	age weeks	weight g	cage	strain	wt	sex	PET #	Tracer	MBq @ scanstart	scanstart @	scanstart @ min pi	spec. Activity GBq/mmol	spec activity @	Δt min	spec. Activity GBq/mmol @scanstart	injected dose nmol/kg	CL 316,243	Vehicle	Dose mg/kg	1. blocker @ min pi	2. blocker @ min pi	glucose (mmol/l)		Biodis @ min pi	remarks
																							@-20min	@70min
2023-10-19	2023-07-31	11.4286	19	512680	Balb/c	x	f	V4116	18F-FDG	9.4	09:14:00	-1	-	-	-	-	-	x	-	1	-24hrs	-1hr	4.6	11.8	70
2023-10-19	2023-07-31	11.4286	18.9	512680	Balb/c	x	f	V4117	18F-FDG	9.93	10:30:00	-1	-	-	-	-	-	-	x	1	-24hrs	-1hr	6.1	8.2	70
2023-10-19	2023-07-31	11.4286	18.7	512680	Balb/c	x	f	V4118	18F-FDG	11.73	11:44:00	-1	-	-	-	-	-	x	-	1	-24hrs	-1hr	4.3	5.3	70
2023-10-19	2023-07-31	11.4286	19.5	512680	Balb/c	x	f	V4119	18F-FDG	8.19	12:59:00	-1	-	-	-	-	-	-	x	1	-24hrs	-1hr	6.6	10.2	70
2023-10-19	2023-07-31	11.4286	19	512681	Balb/c	x	f	V4120	18F-FDG	9.63	14:14:00	-1	-	-	-	-	-	x	-	1	-24hrs	-1hr	6.1	14.9	70
2023-10-19	2023-07-31	11.4286	18.7	512681	Balb/c	x	f	V4121	18F-FDG	10.09	15:29:00	-1	-	-	-	-	-	-	x	1	-24hrs	-1hr	6.6	11.2	70
2023-11-03	2023-08-28	9.57143	20.5	516238	Balb/c	x	f	V4132	11C-J-147	13.85	12:29:00	-1	784.74	12:04:00	25	335.316	2.01484	x	-	1	-24hrs	-1hr	-	-	70
2023-11-03	2023-08-28	9.57143	19.7	516238	Balb/c	x	f	V4133	11C-J-147	7.15	14:25:00	-1	1126.36	14:03:00	22	532.989	0.68096	-	x	1	-24hrs	-1hr	-	-	70
2023-11-13	2023-08-28	11	19.3	516238	Balb/c	x	f	V4134	11C-J-147	8.81	12:29:00	-1	85.84	11:05:00	84	4.93103	92.5722	x	-	1	-24hrs	-1hr	-	-	70
2023-11-13	2023-08-28	11	18.3	516238	Balb/c	x	f	V4135	11C-J-147	6.45	13:28:00	-1	462.7	13:01:00	27	184.708	1.90819	-	x	1	-24hrs	-1hr	-	-	70
2023-11-14	2023-08-28	11.1429	20.1	516238	Balb/c	x	f	V4136	11C-J-147	8.01	11:30:00	-1	799.86	11:00:00	30	288.329	1.38213	-	x	1	-24hrs	-1hr	-	-	70
2023-11-14	2023-08-28	11.1429	20.4	516237	Balb/c	x	f	V4137	11C-J-147	8.31	13:33:00	-1	799.86	13:03:00	30	288.329	1.41281	x	-	1	-24hrs	-1hr	-	-	70	-24hrs 3.5min, -63.5min!
2025-05-13	2025-02-09	13.2857	24.5	577086	Balb/c	x	m	V4286	18F-FDG	10.41	09:18:00	-1	-	-	-	-	-	x	-	1	-24hrs	-1hr	5.3	15.4	70
2025-05-13	2025-02-09	13.2857	23.5	577086	Balb/c	x	m	V4287	18F-FDG	8.63	10:36:00	-1	-	-	-	-	-	-	x	1	-24hrs	-1hr	6.9	13.8	70
2025-05-13	2025-02-09	13.2857	24.2	577086	Balb/c	x	m	V4288	18F-FDG	9.09	11:54:00	-1	-	-	-	-	-	x	-	1	-24hrs	-1hr	4.9	12.4	70
2025-05-13	2025-02-09	13.2857	25.6	577086	Balb/c	x	m	V4289	18F-FDG	11.15	13:14:00	-1	-	-	-	-	-	-	x	1	-24hrs	-1hr	6.8	5.9	70
2025-05-13	2025-02-09	13.2857	23.4	577087	Balb/c	x	m	V4291	18F-FDG	8.21	15:54:00	-1	-	-	-	-	-	-	x	1	-24hrs	-1hr	7.4	5.9	70
2025-05-13	2025-02-09	13.2857	24	577087	Balb/c	x	m	V4292	18F-FDG	11.04	17:14:00	-1	-	-	-	-	-	x	-	1	-24hrs	-1hr	4.9	11.3	70
2025-05-13	2025-02-09	13.2857	23.4	577087	Balb/c	x	m	V4293	18F-FDG	9.46	18:34:00	-1	-	-	-	-	-	-	x	1	-24hrs	-1hr	7.4	8.9	70
2025-05-14	2025-02-09	13.4286	22.2	577088	Balb/c	x	m	V4294	11C-J-147	7.78	11:30:00	-1	95.81	11:13:00	17	53.7411	6.52109	x	-	1	-24hrs	-1hr	-	-	70	-24hrs 1min, -61min!
2025-05-14	2025-02-09	13.4286	23.7	577088	Balb/c	x	m	V4295	11C-J-147	9.64	13:29:00	-1	242.21	13:03:00	26	100.035	4.06611	-	x	1	-24hrs	-1hr	-	-	70
2025-05-16	2025-02-09	13.7143	23.7	577088	Balb/c	x	m	V4296	11C-J-147	8.17	11:29:00	-1	170.8	11:05:00	24	75.507	4.56548	x	-	1	-24hrs	-1hr	-	-	70
2025-05-16	2025-02-09	13.7143	23.6	577088	Balb/c	x	m	V4297	11C-J-147	10.85	13:34:00	-1	305.14	13:04:00	30	109.995	4.17969	-	x	1	-24hrs	-1hr	-	-	70
2025-06-03	2025-02-17	15.1429	26.2	577660	Balb/c	x	m	V4298	11C-J-147	10.24	11:31:00	-1	97.16	11:08:00	23	44.4383	8.7951	x	-	1	-24hrs	-1hr	-	-	70
2025-06-03	2025-02-17	15.1429	25.4	577661	Balb/c	x	m	V4299	11C-J-147	13.79	13:29:00	-1	241.97	13:00:00	29	90.2416	6.01622	-	x	1	-24hrs	-1hr	-	-	70
									Activity injected
									Average	STDEV	min	max
								J147	9.42083	2.29684	6.45	13.85
								FDG	9.76615	1.06846	8.19	11.73

## Sheet: J147 biodistribution
J147	% ID/g organ
	Organ	Vehicle						Averaged	S.D.	Activated						Averaged	S.D.	fold increase
		Female			Male					Female			Male					Activated vs Vehicle
	Spleen	1.43877	1.8541	1.58018	1.7615	1.98411	1.58792	1.7011	0.201694	2.27501	2.01048	1.88225	1.79529	1.88834	1.58861	1.90666	0.228451	1.12084		0.129479
	Liver	10.804	12.2653	11.7509	11.221	10.6829	9.61637	11.0567	0.921705	16.1597	14.6152	13.6982	19.4347	17.3053	16.1476	16.2268	2.02265	1.46759		0.000199015
	Kidney	2.60486	3.36135	2.91437	3.0489	2.97693	3.17563	3.01367	0.255612	5.78058	4.08154	3.96802	3.87403	3.56163	3.33844	4.10071	0.867522	1.3607		0.0146808
	Lung	1.67413	2.59877	1.79541	1.78792	1.69043	1.68036	1.87117	0.360548	1.82345	2.35025	1.05716	1.78217	2.05645	1.65622	1.78762	0.433817	0.955347		0.724291
	Bone	1.44362	1.85658	1.6338	1.24978	2.0399	1.13108	1.55913	0.351414	1.47966	1.83075	1.59386	1.40081	1.31544	1.02065	1.44019	0.272336	0.923719		0.527085
	Heart	1.65577	2.22866	1.74572	1.72513	1.82422	1.35651	1.756	0.282406	2.58464	2.08877	1.971	1.69868	1.62867	1.45267	1.90407	0.405847	1.08432		0.480062
	Whole brain	1.93958	2.11673	1.55131	1.56638	1.28337	1.10415	1.59359	0.382544	1.24446	1.4931	1.44504	1.09747	1.04313	0.967054	1.21504	0.217235	0.762458		0.0612749
	Gall bladder	61.0841	63.3202	37.8483	47.9663	58.5421	32.2954	50.1761	12.9485	7.31833	41.4673	39.0254	40.2713	27.3955	26.8847	30.3937	13.0267	0.605742		0.0248105
	Blood	1.47699	1.85722	1.85186	1.51924	1.47509	1.41683	1.59954	0.2002	1.0275	1.48065	1.43838	1.04186	1.31365	0.961653	1.21062	0.227773	0.756853		0.0104833
	Stomach without content	2.13551	2.41806	1.98566	2.03095	1.92961	1.81392	2.05228	0.208558	1.66675	1.66879	1.6068	1.46159	1.55978	1.46918	1.57215	0.092161	0.766048		0.00042648
	Small intestine with content	10.0921	11.2566	9.64326	14.2784	13.3724	9.99332	11.4393	1.94741	7.89045	8.31671	8.93664	7.79064	10.0146	6.27151	8.20343	1.25152	0.717124		0.00650268
	Urine	14.2622	19.7706	13.4876	38.6465	45.3177	53.4455	30.8217	17.2047	7.37644	6.09255	10.1923	14.2804	36.8578	19.3407	15.69	11.4441	0.509058		0.103095
	Muscle	1.3356	1.70851	1.22829	1.02881	0.976549	0.784112	1.17698	0.324589	1.0333	1.99735	1.16045	1.62525	1.13976	1.20284	1.35982	0.373184	1.15535		0.386479
	Pancreas	4.27049	5.16731	3.5623	4.55865	3.71976	3.22876	4.08455	0.716925	4.25931	5.70975	4.92344	4.84121	4.49056	4.67081	4.81584	0.499573	1.17904		0.0675103
	Skin	1.45246	1.63868	1.55211	1.30189	1.85795	0.966744	1.46164	0.30565	2.64641	1.62564	1.94166	1.91565	2.3735	1.74019	2.04051	0.391322	1.39604		0.0170852
	Adrenal gland	4.43862	6.95299	4.41199	4.47709	3.79277	3.32813	4.56693	1.25505	10.5047	9.83433	10.1594	9.02862	9.85146	9.49756	9.81269	0.512874	2.14864		2.59396e-06
	InterscapularBAT 2x	9.05645	8.73555	4.47521	4.33673	5.07817	3.87645	5.92643	2.33424	18.3787	20.1301	14.3168	18.5801	15.617	18.363	17.5643	2.15659	2.96372		4.26367e-06
	Infrascap. BAT 2x	12.1481	10.2107	5.58331	4.31426	6.03697	3.53637	6.97162	3.43369	21.6957	19.7598	15.0011	23.7049	17.1069	22.8771	20.0243	3.41447	2.87225		6.05857e-05
	Axillary BAT 2x	5.85649	6.23259	5.09915	4.10139	7.32696	3.67068	5.38121	1.36968	9.63698	12.8764	11.798	21.1344	16.2186	21.4387	15.5172	4.94959	2.88359		0.000687154
	Anterior subcutaneous WAT	3.8273	4.46505	3.61834	5.23461	3.90638	2.9208	3.99541	0.786048	4.49751	7.98485	5.75961	5.16602	4.71071	5.52021	5.60648	1.25808	1.40323		0.0238905
	Inguinal WAT	3.15106	3.8763	2.41242	4.42434	3.97362	2.74613	3.43065	0.782861	3.89331	4.96729	5.50968	4.97549	4.31417	6.50735	5.02788	0.919129	1.46558		0.00886159
	Visceral WAT	1.35418	2.25395	1.44185	1.7805	2.17067	1.12014	1.68688	0.459632	2.93749	3.55363	3.05002	2.97891	2.45852	3.6969	3.11258	0.450819	1.84517		0.000291245

## Sheet: J147 biodis RATIO blood
J147	% ID/g organ	RATIO/blood
	Organ	Vehicle						Averaged	S.D.	Activated						Averaged	S.D.	fold increase
		Female			Male					Female			Male					Activated vs Vehicle
	Spleen	0.97412	0.998324	0.853293	1.15946	1.34508	1.12076	1.07517	0.171685	2.21412	1.35784	1.30859	1.72316	1.43748	1.65196	1.61552	0.335722	1.50257
	Liver	7.31487	6.60414	6.34544	7.38594	7.24223	6.78725	6.94664	0.428977	15.7272	9.87082	9.52336	18.6538	13.1734	16.7915	13.9567	3.7469	2.00913
	Kidney	1.76362	1.80989	1.57375	2.00686	2.01814	2.24136	1.90227	0.234534	5.62587	2.75659	2.75868	3.71837	2.71125	3.47156	3.50705	1.12177	1.84362
	Lung	1.13347	1.39928	0.969514	1.17685	1.14598	1.186	1.16852	0.137816	1.77465	1.58731	0.734962	1.71056	1.56545	1.72226	1.51587	0.391113	1.29726
	Bone	0.977403	0.999658	0.882245	0.822638	1.3829	0.798317	0.977194	0.214477	1.44006	1.23645	1.10809	1.34453	1.00136	1.06135	1.19864	0.171442	1.22662
	Heart	1.12104	1.2	0.942682	1.13553	1.23669	0.957423	1.09889	0.122848	2.51546	1.41072	1.37029	1.63043	1.23981	1.5106	1.61288	0.461374	1.46773
	Whole brain	1.3132	1.13973	0.837702	1.03103	0.87003	0.779308	0.995166	0.205123	1.21115	1.00841	1.00463	1.05337	0.794066	1.00562	1.01287	0.133396	1.01779
	Gall bladder	41.357	34.0941	20.438	31.5726	39.6872	22.7941	31.6572	8.58997	7.12247	28.0062	27.1315	38.6531	20.8545	27.9568	24.9541	10.4452	0.78826
	Blood	1	1	1	1	1	1	1	0	1	1	1	1	1	1	1	0	N/A
	Stomach without content	1.44585	1.30198	1.07225	1.33682	1.30813	1.28026	1.29088	0.122032	1.62214	1.12707	1.11709	1.40287	1.18736	1.52776	1.33071	0.217541	1.03086
	Small intestine with content	6.8329	6.06102	5.20733	9.39838	9.06547	7.0533	7.26973	1.65578	7.67928	5.61694	6.21299	7.47761	7.62349	6.52159	6.85532	0.861834	0.942994
	Urine	9.65627	10.6453	7.28325	25.4381	30.722	37.7219	20.2445	12.7629	7.17903	4.11478	7.08595	13.7066	28.0575	20.112	13.376	9.21702	0.660722
	Muscle	0.904269	0.919931	0.663276	0.677187	0.662027	0.553427	0.730019	0.147975	1.00564	1.34897	0.806772	1.55995	0.867625	1.2508	1.13996	0.295154	1.56155
	Pancreas	2.89134	2.78229	1.92363	3.00062	2.52172	2.27886	2.56641	0.409527	4.14531	3.85625	3.42291	4.64669	3.41838	4.85706	4.05777	0.607592	1.58111
	Skin	0.983392	0.882329	0.838134	0.856938	1.25955	0.682329	0.917112	0.193828	2.57558	1.09792	1.34989	1.83868	1.80679	1.80958	1.74641	0.506248	1.90425
	Adrenal gland	3.00517	3.74377	2.38246	2.94693	2.57121	2.349	2.83309	0.524957	10.2236	6.64191	7.06309	8.66585	7.4993	9.87629	8.32834	1.49895	2.93967
	Interscapular BAT 2x	6.13168	4.70357	2.4166	2.85454	3.44262	2.736	3.71417	1.43363	17.8868	13.5955	9.95343	17.8335	11.8883	19.0952	15.0421	3.74823	4.04993
	Infrascap. BAT 2x	8.22487	5.49787	3.01497	2.83976	4.09261	2.49598	4.36101	2.18624	21.1151	13.3454	10.4291	22.7524	13.0224	23.7893	17.409	5.7874	3.99196
	Axillary BAT 2x	3.96514	3.35588	2.75352	2.69963	4.96713	2.59077	3.38868	0.931638	9.37906	8.6965	8.20226	20.2852	12.3462	22.2936	13.5338	6.20987	3.99383
	Anterior subcutaneous WAT	2.59128	2.40417	1.95389	3.44555	2.64823	2.0615	2.51744	0.533338	4.37714	5.39281	4.00424	4.95844	3.58597	5.74034	4.67649	0.831283	1.85764
	Inguinal WAT	2.13343	2.08716	1.3027	2.91221	2.69382	1.93823	2.17792	0.57254	3.78911	3.35481	3.83047	4.77557	3.28411	6.76684	4.30015	1.32048	1.97443
	Visceral WAT	0.91685	1.21362	0.778597	1.17197	1.47155	0.790595	1.0572	0.274853	2.85887	2.40005	2.12045	2.85921	1.87152	3.84432	2.65907	0.701744	2.51521
	Test details
	Test name	Unpaired t test with Welch correction
	Variance assumption	Individual variance for each group
	Multiple comparisons	Set P value threshold
	Method	Holm-Šídák method
	Alpha	0.05
	Number of tests performed	21
	Number of rows omitted	1
		Below threshold?	P value	Mean of Vehicle	Mean of Activated	Difference	SE of difference	t ratio	df	Adjusted P Value
	Spleen	No	0.008896	1.075	1.616	-0.5405	0.1539	3.512	7.451	0.111155
	Liver	No	0.005722	6.947	13.96	-7.01	1.54	4.553	5.131	0.082477
	Kidney	No	0.01632	1.902	3.507	-1.605	0.4678	3.43	5.435	0.151724
	Lung	No	0.084362	1.169	1.516	-0.3473	0.1693	2.052	6.219	0.434094
	Bone	No	0.078113	0.9772	1.199	-0.2213	0.1122	1.973	9.54	0.434094
	Heart	No	0.040566	1.099	1.613	-0.5138	0.1948	2.637	5.707	0.282003
	Whole brain	No	0.863705	0.9952	1.013	-0.01767	0.09988	0.1769	8.586	0.937187
	Gall bladder	No	0.253607	31.66	24.95	6.703	5.521	1.214	9.641	0.768347
	Blood			1	1	0	0
	Stomacha	No	0.706216	1.291	1.331	-0.03983	0.1019	0.3909	7.867	0.937187
	Small instestineb	No	0.602489	7.27	6.855	0.4142	0.762	0.5435	7.524	0.937187
	Urine	No	0.31277	20.24	13.38	6.868	6.427	1.069	9.1	0.776946
	Muscle	No	0.017591	0.7298	1.14	-0.4103	0.1348	3.045	7.369	0.151724
	Pancreas	Yes	0.000817	2.567	4.058	-1.491	0.2991	4.985	8.763	0.014608
	Skin	No	0.008381	0.917	1.747	-0.8297	0.2214	3.748	6.438	0.111155
	Adrenal gland	Yes	0.000123	2.833	8.328	-5.495	0.6484	8.475	6.209	0.002574
	Interscapular BAT	Yes	0.000334	3.715	15.04	-11.33	1.638	6.914	6.432	0.00666
	Infrascapular BAT	Yes	0.001714	4.361	17.41	-13.05	2.526	5.166	6.399	0.027074
	Axillary BAT	No	0.009867	3.389	13.53	-10.14	2.564	3.957	5.225	0.111155
	Anterior subcutaneous WAT	Yes	0.000553	2.518	4.676	-2.159	0.4032	5.354	8.52	0.010452
	Inguinal WAT	No	0.009006	2.178	4.3	-2.122	0.5876	3.612	6.815	0.111155
	Visceral WAT	Yes	0.001568	1.058	2.659	-1.602	0.3076	5.206	6.499	0.026317
	P small enough?	P value	Mean of Vehicle	Mean of Activated	Difference	SE of difference	t ratio	df	Adjusted P Value
	Adrenal gland	0.000123	2.833	8.328	-5.495	0.6484	8.475	6.209	0.002574
	Interscapular BAT	0.000334	3.715	15.04	-11.33	1.638	6.914	6.432	0.00666
	Anterior subcutaneous WAT	0.000553	2.518	4.676	-2.159	0.4032	5.354	8.52	0.010452
	Pancreas	0.000817	2.567	4.058	-1.491	0.2991	4.985	8.763	0.014608
	Visceral WAT	0.001568	1.058	2.659	-1.602	0.3076	5.206	6.499	0.026317
	Infrascapular BAT	0.001714	4.361	17.41	-13.05	2.526	5.166	6.399	0.027074

## Sheet: FDG biodistribution
FDG	% ID/g organ
	Organ	Vehicle							Averaged	S.D.	Activated						Averaged	S.D.	fold increase		P value
		Female			Male						Female			Male					Activated vs Vehicle
	Spleen	7.80345	5.10814	7.66516	7.22576	6.19104	6.868	6.4743	6.76226	0.937251	7.72107	10.1264	7.3381	7.87787	7.41255	7.82741	8.05057	1.04039	1.19051		0.0385021
	Liver	2.13083	2.145	2.71503	2.03969	1.57781	1.54412	1.63224	1.96925	0.421443	1.6341	1.54145	1.84368	1.70107	1.51945	1.31807	1.59297	0.178808	0.808924		0.0676872
	Kidney	23.3247	22.2038	20.4295	17.2242	14.7422	17.6561	20.1725	19.3933	3.01084	18.1706	24.1325	18.3125	14.5596	13.8808	14.3379	17.2323	3.9093	0.888571		0.283976
	Lung	7.98273	6.87817	8.66586	8.0454	7.22967	7.8256	6.53455	7.59457	0.744422	8.36344	9.03304	7.49765	8.77067	4.47488	7.98569	7.68756	1.66653	1.01224		0.896113
	Bone	3.37015	2.86107	2.73748	3.23597	1.61829	2.93254	2.50794	2.75192	0.578199	2.57654	3.63943	2.9779	4.43984	3.02408	2.94183	3.2666	0.669229	1.18703		0.164548
	Heart	110.214	134.574	84.6463	102.881	102.359	107.972	56.253	99.8428	24.2435	77.9454	128.905	117.311	54.1489	50.3241	52.4693	80.184	34.9135	0.803103		0.257296
	Whole brain	7.1268	6.14326	6.33461	5.27275	5.40517	6.10648	5.48824	5.98248	0.652683	5.11899	7.22535	5.13236	5.38893	4.32608	4.93264	5.35406	0.984041	0.894957		0.195778
	Gall bladder	1.95877	1.41712	2.49263	2.20998	2.45965	2.88451	1.92847	2.19302	0.477176	2.20408	1.85863	2.22176	2.10431	2.75167	2.78156	2.32033	0.369283	1.05806		0.606408
	Blood	1.08276	1.13134	1.29158	1.15045	0.902438	0.782473	0.876175	1.03103	0.181285	1.23106	0.85911	1.30016	1.27656	1.11613	0.994631	1.12961	0.174668	1.09561		0.341721
	Stomach without content	5.96132	3.90012	4.357	2.45123	3.14438	3.05817	3.71283	3.79787	1.14006	2.46255	2.66444	2.62169	4.10616	2.44553	2.62683	2.8212	0.636086	0.742838		0.0901423
	Small intestine with content	10.3218	7.84476	9.5979	5.05059	5.08526	7.17139	6.36144	7.34759	2.06377	5.15644	6.26536	5.1859	4.96749	3.82414	5.66162	5.17683	0.811666	0.704561		0.0346549
	Urine	140.156	109.995	92.073	174.722	206.683	133.289	67.8513	132.11	47.7219	132.481	134.989	114.451	224.678	224.674	77.7614	151.506	60.2558	1.14682		0.530144
	Muscle	0.821859	0.524723	0.910217	0.767461	0.673804	0.728347	1.10206	0.789782	0.183044	1.02416	0.983653	1.33846	1.11612	0.704159	0.827444	0.998999	0.221893	1.26491		0.089054
	Pancreas	2.95951	3.13911	2.93338	3.52245	2.77079	3.30305	2.84368	3.06743	0.269375	9.76365	6.4809	4.33873	6.40324	7.0134	6.2861	6.71434	1.75305	2.18892		0.000195076
	Skin	1.05664	0.748849	1.79864	1.38805	1.62048	1.1383	1.53722	1.32688	0.365025	1.8064	2.60407	1.74764	1.61769	0.998637	1.91261	1.78117	0.516775	1.34237		0.0907909
	Adrenal gland	12.9459	7.90679	8.87277	10.6422	16.3421	3.70051	1.33824	8.82122	5.16315	11.3092	22.3275	10.0225	25.6784	19.4015	18.0819	17.8035	6.12913	2.01826		0.0152051
	Interscapular BAT 2x	4.3399	3.04515	4.09357	3.87323	3.23336	4.10644	3.13473	3.68948	0.536176	12.1672	9.37174	6.78225	13.9076	9.47502	10.7537	10.4096	2.47193	2.82143		2.12257e-05
	Infrascap. BAT 2x		2.69847	3.20887	4.23927	4.31327	4.04706	3.34438	3.64189	0.653888	7.6206	6.06406	3.73731	5.37739	6.9445	6.42408	6.02799	1.35684	1.65518		0.00305647
	Axillary BAT 2x	1.7106	6.27482	5.60351	4.58867	2.38928	4.79278	3.3936	4.10761	1.67549	6.97955	2.32126	4.33016	10.0469	15.0851	12.4894	8.54207	4.88954	2.07957		0.0448027
	Anterior subcutaneous WAT	1.91585	1.76214	1.76229		0.718407	0.960244	1.00185	1.35346	0.516135	7.75663	4.62038	2.6741	7.27487	3.16837	3.17761	4.77866	2.22306	3.53069		0.00427254
	Inguinal WAT	1.66436	1.7579	1.33312	1.06029	0.630177	0.825266	0.916613	1.16967	0.42878	7.41304	8.28577	4.70119	7.22738	5.91343	5.53093	6.51196	1.34683	5.56732		7.50335e-07
	Visceral WAT	1.06658	0.934537	0.660122	0.333366	0.13982	0.158161	0.234015	0.5038	0.383072	6.37426	9.08935	9.07267	6.48234	6.98071	5.23827	7.20627	1.5601	14.3038		2.67653e-07
			no data, due to a mistake in weighing

## Sheet: FDG biodis RATIO blood
FDG	% ID/g organ	RATIO/blood
	Organ	Vehicle							Averaged	S.D.	Activated						Averaged	S.D.	fold increase
		Female			Male						Female			Male					Activated vs Vehicle
	Spleen	7.20701	4.51511	5.9347	6.28079	6.86035	8.7773	7.38928	6.70922	1.32964	6.27186	11.7871	5.644	6.17118	6.64127	7.86966	7.39751	2.27636	1.10259
	Liver	1.96797	1.89598	2.10209	1.77294	1.74839	1.97338	1.86292	1.90338	0.123348	1.32739	1.79424	1.41804	1.33255	1.36135	1.32519	1.42646	0.183556	0.749434
	Kidney	21.5419	19.626	15.8174	14.9716	16.336	22.5645	23.0234	19.1258	3.39336	14.7601	28.0901	14.0848	11.4054	12.4364	14.4153	15.8653	6.12514	0.829525
	Lung	7.37259	6.07964	6.70949	6.99324	8.01127	10.0011	7.45804	7.51791	1.25378	6.79366	10.5144	5.76672	6.87057	4.00926	8.0288	6.99724	2.18789	0.930742
	Bone	3.11256	2.52891	2.11947	2.81278	1.79325	3.74778	2.86237	2.71102	0.64482	2.09293	4.23628	2.29041	3.47798	2.70942	2.95771	2.96079	0.795002	1.09213
	Heart	101.79	118.951	65.5368	89.4263	113.425	137.988	64.203	98.76	27.5554	63.3154	150.045	90.2282	42.4179	45.0878	52.7525	73.9745	41.0979	0.749033
	Whole brain	6.58209	5.43005	4.90453	4.5832	5.98952	7.80407	6.26387	5.93676	1.09297	4.15818	8.41027	3.94749	4.22146	3.87595	4.95927	4.92877	1.74855	0.830212
	Gall bladder	1.80906	1.2526	1.9299	1.92097	2.72556	3.6864	2.20102	2.21793	0.783643	1.79039	2.16343	1.70884	1.64843	2.46536	2.79657	2.0955	0.463765	0.944802
	Blood	1	1	1	1	1	1	1	1	0	1	1	1	1	1	1	1	0	N/A
	Stomach without content	5.50569	3.44733	3.37338	2.13066	3.48432	3.90834	4.23755	3.72675	1.02207	2.00034	3.1014	2.01644	3.21659	2.19107	2.64101	2.52781	0.542097	0.678287
	Small intestine with content	9.53287	6.93402	7.43111	4.39008	5.63503	9.16502	7.26047	7.19266	1.81548	4.1886	7.29285	3.98867	3.89132	3.42624	5.69218	4.74664	1.46548	0.659929
	Urine	129.444	97.2254	71.2869	151.872	229.028	170.343	77.4404	132.377	56.5053	107.615	157.126	88.0287	176.003	201.297	78.1811	134.708	50.4979	1.01761
	Muscle	0.759042	0.463805	0.70473	0.667094	0.746649	0.930826	1.25781	0.789994	0.248427	0.831933	1.14497	1.02946	0.874317	0.630891	0.83191	0.89058	0.178093	1.12733
	Pancreas	2.73331	2.77468	2.27115	3.0618	3.07033	4.22129	3.24557	3.05402	0.60461	7.93106	7.54374	3.33708	5.01603	6.28365	6.32003	6.07193	1.69253	1.98818
	Skin	0.97588	0.661911	1.39259	1.20653	1.79567	1.45474	1.75447	1.32025	0.408825	1.46734	3.03112	1.34417	1.26723	0.894728	1.92293	1.65459	0.751758	1.25323
	Adrenal gland	11.9564	6.98884	6.86968	9.25044	18.1089	4.72925	1.52737	8.49012	5.36373	9.18656	25.9891	7.70868	20.1153	17.3828	18.1795	16.427	6.89139	1.93484
	Interscapular BAT 2x	4.00819	2.69162	3.16942	3.36669	3.58291	5.24802	3.57774	3.66352	0.808304	9.88351	10.9087	5.21648	10.8946	8.48913	10.8117	9.36736	2.23884	2.55693
	Infrascap. BAT 2x		2.38519	2.48445	3.68487	4.77958	5.17213	3.81702	3.72054	0.49	6.19025	7.05853	2.8745	4.21241	6.22192	6.45875	5.50273	1.60604	1.47901
	Axillary BAT 2x	1.57985	5.54634	4.33848	3.98857	2.64759	6.12517	3.8732	4.01417	1.56647	5.66952	2.70193	3.33048	7.87032	13.5155	12.5568	7.60743	4.59527	1.89514
	Anterior subcutaneous WAT	1.76941	1.55757	1.36444		0.796074	1.22719	1.14344	1.30969	0.338831	6.30075	5.37809	2.05675	5.69882	2.8387	3.19476	4.24464	1.76027	3.24096
	Inguinal WAT	1.53715	1.55381	1.03216	0.921625	0.698305	1.05469	1.04615	1.12056	0.315388	6.02165	9.64459	3.61586	5.66162	5.29814	5.56079	5.96711	1.98802	5.32513
	Visceral WAT	0.985055	0.826041	0.511095	0.289769	0.154936	0.20213	0.267087	0.462302	0.326087	5.17784	10.58	6.97813	5.07798	6.25436	5.26655	6.5558	2.10751	14.1808
			no data, due to a mistake in weighing
	Test details
	Test name	Unpaired t test with Welch correction
	Variance assumption	Individual variance for each group
	Multiple comparisons	Set P value threshold
	Method	Holm-Šídák method
	Alpha	0.05
	Number of tests performed	21
	Number of rows omitted	1
		Below threshold?	P value	Mean of Vehicle	Mean of Activated	Difference	SE of difference	t ratio	df	Adjusted P Value
	Spleen	No	0.533419	6.709	7.398	-0.6884	1.056	0.6516	7.796	0.977888
	Liver	Yes	0.000512	1.903	1.426	0.477	0.08824	5.405	8.554	0.010687
	Kidney	No	0.281357	19.13	15.87	3.261	2.81	1.16	7.542	0.93796
	Lung	No	0.621124	7.518	6.997	0.5205	1.011	0.5148	7.702	0.977888
	Bone	No	0.552718	2.711	2.961	-0.2497	0.4059	0.6151	9.669	0.977888
	Heart	No	0.242701	98.76	73.97	24.79	19.75	1.255	8.539	0.93796
	Whole brain	No	0.255656	5.937	4.929	1.008	0.8247	1.223	8.148	0.93796
	Gall bladder	No	0.734409	2.218	2.095	0.1227	0.3515	0.349	9.921	0.977888
	Blood			1	1	0	0
	Stomacha	No	0.023838	3.727	2.528	1.199	0.4453	2.693	9.374	0.286646
	Small instestineb	No	0.021191	7.193	4.747	2.446	0.9104	2.687	10.98	0.274782
	Urine	No	0.93881	132.4	134.7	-2.331	29.68	0.07854	10.97	0.977888
	Muscle	No	0.41645	0.7901	0.8905	-0.1004	0.1187	0.8452	10.72	0.960512
	Pancreas	No	0.005836	3.054	6.072	-3.018	0.7278	4.147	6.093	0.094707
	Skin	No	0.361375	1.32	1.655	-0.3341	0.3436	0.9723	7.457	0.956677
	Adrenal gland	No	0.046618	8.49	16.43	-7.937	3.468	2.289	9.424	0.436097
	Interscapular BAT	Yes	0.000968	3.664	9.368	-5.704	0.9638	5.918	6.116	0.018228
	Infrascapular BAT	No	0.030542	3.72054	5.503	-2.314	0.9319	2.483	10.93	0.486358
	Axillary BAT	No	0.117579	4.014	7.607	-3.593	1.967	1.827	5.996	0.7474
	Anterior subcutaneous WAT	No	0.006112	1.30969	4.245	-3.122	0.7517	4.154	5.943	0.132243
	Inguinal WAT	Yes	0.001711	1.121	5.967	-4.847	0.8204	5.908	5.216	0.03036
	Visceral WAT	Yes	0.000771	0.4623	6.556	-6.094	0.8691	7.011	5.205	0.015303
	P small enough?	P value	Mean of Vehicle	Mean of Activated	Difference	SE of difference	t ratio	df	Adjusted P Value
	Liver	0.000512	1.903	1.426	0.477	0.08824	5.405	8.554	0.010687
	Visceral WAT	0.000771	0.4623	6.556	-6.094	0.8691	7.011	5.205	0.015303
	Classical BAT	0.000968	3.664	9.368	-5.704	0.9638	5.918	6.116	0.018228
	Inguinal WAT	0.001711	1.121	5.967	-4.847	0.8204	5.908	5.216	0.03036

## Sheet: J147 Awake biodistribution
J147	% ID/g organ
	No anesthesia (awake animals), Biodistribution at time point: 15 min
	Organ	Vehicle			Averaged	S.D.	Activated			Averaged	S.D.	fold increase		P value
		Male					Male					Activated vs Vehicle
	Spleen	2.91466	2.58022	2.02923	2.50804	0.447108	3.48224	2.49307	2.31607	2.76379	0.62845	1.10197		0.596482
	Liver	13.8941	15.1103	9.32269	12.7757	3.05158	12.7794	13.2401	38.504	21.5078	14.7209	1.6835		0.371321
	Kidney	5.91452	5.82273	4.98717	5.57481	0.510975	16.4487	7.24182	8.87258	10.8544	4.91297	1.94704		0.137781
	Lung	3.79676	4.88837	2.55288	3.746	1.16857	5.35667	2.95386	3.38619	3.89891	1.28083	1.04082		0.885995
	Bone	1.14607	1.24393	1.00623	1.13208	0.119467	1.42647	0.394488	0.883724	0.901562	0.516224	0.796378		0.493062
	Heart	2.52249	3.0267	2.65871	2.73597	0.26083	11.1394	7.83852	5.09223	8.02339	3.02782	2.93256		0.039415
	Whole brain	2.94556	3.51467	2.42829	2.96284	0.5434	4.21645	2.71024	2.42196	3.11622	0.963673	1.05177		0.82204
	Gall bladder	41.9975	22.2775	71.4983	45.2578	24.7719	5.65191	47.6397	12.5655	21.9524	22.5129	0.485052		0.294302
	Blood	1.42327	1.3095	1.0429	1.25855	0.195234	0.88845	0.786511	0.737428	0.80413	0.0770371	0.638932		0.0199455
	Stomach without content	4.02698	2.9042	2.15517	3.02878	0.942104	2.47522	2.04309	2.08488	2.20106	0.238344	0.726715		0.214166
	Small intestine with content	5.1819	5.42251	28.4835	13.0293	13.3843	3.05588	2.89371	3.14486	3.03148	0.127342	0.232666		0.2654
	Urine	46.1671	18.5999	171.949	78.9052	81.7485	26.0372	32.0177	49.2527	35.7692	12.0539	0.453319		0.417037
	Muscle	1.81756	1.92924	1.78948	1.84543	0.073928	2.85216	1.81302	2.26925	2.31148	0.520852	1.25254		0.199712
	Pancreas	5.33061	4.66165	4.16289	4.71838	0.585923	4.92276	5.12346	4.397	4.81441	0.375155	1.02035		0.822814
	Skin	1.62124	2.32125	1.677	1.87316	0.389055	2.38356	1.69365	1.82515	1.96745	0.366311	1.05034		0.77514
	Adrenal gland	13.7094	13.9358	12.5549	13.4	0.740624	17.0111	14.9686	12.9604	14.9801	2.02538	1.11791		0.273247
	we	29.7251	23.9679	25.8441	26.5124	2.93622	35.2779	31.0825	28.4563	31.6056	3.44074	1.19211		0.122918
	Infrascap. BAT 2x	35.3132	32.4283	28.7094	32.1503	3.31068	53.075	41.0055	40.5005	44.8603	7.11861	1.39533		0.0486082
	Axillary BAT 2x	29.6494	20.704	30.0869	26.8134	5.29545	33.8754	33.6191	33.3796	33.6247	0.247951	1.25402		0.0900693
	Anterior subcutaneous WAT	4.25215	4.75381	4.21214	4.40603	0.301846	8.18039	5.66302	6.87984	6.90775	1.25892	1.56779		0.028647
	Inguinal WAT	4.09668	2.66933	3.32384	3.36328	0.714493	6.51742	6.80311	5.11248	6.14434	0.90496	1.82689		0.0139446
	Visceral WAT	2.28846	1.88147	1.71505	1.96166	0.294996	5.26932	4.54098	4.72644	4.84558	0.378509	2.47014		0.000481138
		Vehicle			Averaged	S.D.	Activated			Averaged	S.D.	fold increase		P value
		Male					Male					Activated vs Vehicle
	Interscapular BAT/Blood ratio	20.8852	18.3031	24.7811	21.3231	3.26112	39.7072	39.5195	38.5886	39.2718	0.599066	1.84174		0.00072084
	infrascapular BAT/Blood ratio	24.8114	24.764	27.5285	25.7013	1.58258	59.7389	52.1359	54.9213	55.5987	3.84651	2.16327		0.000239345
	axillary BAT/Blood ratio	20.8319	15.8107	28.8494	21.8307	6.57648	38.1286	42.7446	45.2649	42.046	3.61904	1.92601		0.00955745
	Inguinal WAT/Blood ratio	2.87837	2.03844	3.18712	2.70131	0.594456	7.33572	8.64973	6.93286	7.63943	0.897832	2.82805		0.00136031
	visceral WAT/Blood ratio	1.60789	1.43679	1.64451	1.56306	0.110878	5.93092	5.77357	6.40936	6.03795	0.331131	3.8629		2.43912e-05
	Adrenal gland/Blood ratio	9.63233	10.6421	12.0384	10.771	1.20822	19.147	19.0317	17.5751	18.5846	0.876114	1.72544		0.000819728

## Sheet: J147 Awake biodis RATIO
J147	% ID/g organ	RATIO/blood
	No anesthesia (awake animals), Biodistribution at time point: 15 min
	Organ	Vehicle			Averaged	S.D.	Activated			Averaged	S.D.	fold increase
		Male					Male					Activated vs Vehicle		p value
	Spleen	2.04787	1.9704	1.94576	1.98801	0.0532833	3.91945	3.16979	3.14075	3.40999	0.44144	1.71528
	Liver	9.76213	11.539	8.93922	10.0801	1.32874	14.3839	16.8339	52.2139	27.8106	21.1694	2.75895
	Kidney	4.1556	4.44655	4.78204	4.46139	0.313481	18.5139	9.20753	12.0318	13.2511	4.77151	2.97017
	Lung	2.66764	3.73302	2.44787	2.94951	0.687378	6.02923	3.75565	4.59189	4.79226	1.14996	1.62476
	Bone	0.805241	0.949933	0.964842	0.906672	0.0881573	1.60558	0.501567	1.19839	1.10184	0.558301	1.21526
	Heart	1.77233	2.31135	2.54935	2.21101	0.398113	12.538	9.96619	6.9054	9.8032	2.81984	4.43381
	Whole brain	2.06958	2.68399	2.3284	2.36066	0.308472	4.74585	3.4459	3.28433	3.82536	0.801252	1.62046
	Gall bladder	29.5079	17.0122	68.5574	38.3592	26.8884	6.36155	60.5709	17.0396	27.9907	28.716	0.7297
	Blood	1	1	1	1	0	1	1	1	1	0	1
	Stomach without content	2.8294	2.2178	2.06652	2.37124	0.40392	2.786	2.59766	2.82723	2.73696	0.12239	1.15423
	Small intestine with content	3.64085	4.14092	27.3119	11.6979	13.5245	3.43957	3.67917	4.26463	3.79446	0.424443	0.324371
	Urine	32.4374	14.2038	164.876	70.5058	82.234	29.3063	40.7085	66.7899	45.6016	19.2149	0.646778
	Muscle	1.27704	1.47327	1.71588	1.48873	0.219829	3.21026	2.30514	3.07725	2.86422	0.488719	1.92394
	Pancreas	3.74534	3.55989	3.99166	3.76563	0.2166	5.54084	6.51416	5.96262	6.00587	0.488097	1.59492
	Skin	1.1391	1.77263	1.60803	1.50658	0.328723	2.68283	2.15336	2.47502	2.43707	0.266765	1.61761
	Adrenal gland	9.63233	10.6421	12.0384	10.771	1.20822	19.147	19.0317	17.5751	18.5846	0.876114	1.72544
	InterscapularBAT 2x	20.8852	18.3031	24.7811	21.3231	3.26112	39.7072	39.5195	38.5886	39.2718	0.599066	1.84174		0.009
	Infrascap. BAT 2x	24.8114	24.764	27.5285	25.7013	1.58258	59.7389	52.1359	54.9213	55.5987	3.84651	2.16327		0.0019
	Axillary BAT 2x	20.8319	15.8107	28.8494	21.8307	6.57648	38.1286	42.7446	45.2649	42.046	3.61904	1.92601		0.017
	Anterior subcutaneous WAT	2.9876	3.63026	4.03889	3.55225	0.529966	9.20749	7.20017	9.32951	8.57906	1.19571	2.41511		0.0089
	Inguinal WAT	2.87837	2.03844	3.18712	2.70131	0.594456	7.33572	8.64973	6.93286	7.63943	0.897832	2.82805		0.0024
	Visceral WAT	1.60789	1.43679	1.64451	1.56306	0.110878	5.93092	5.77357	6.40936	6.03795	0.331132	3.8629		0.0007

## Sheet: FDG Awake biodistribution
FDG	% ID/g organ
	No anesthesia (awake animals), Biodistribution at time point: 15 min
	Organ	Vehicle			Averaged	S.D.	Activated			Averaged	S.D.	fold increase		P value
		Male					Male					Activated vs Vehicle
	Spleen	2.02775	1.67177	3.51936	2.40629	0.980241	1.93415	2.14483	1.8797	1.98623	0.140024	0.82543		0.503223
	Liver	2.081	1.63945	4.1168	2.61242	1.32141	1.23297	1.4808	1.45393	1.38923	0.135993	0.531781		0.185968
	Kidney	2.72869	2.21772	5.99885	3.64842	2.0515	2.61527	2.99366	3.11658	2.9085	0.261278	0.797194		0.569012
	Lung	2.71101	2.33126	3.87516	2.97248	0.804475	2.83507	2.7929	2.32504	2.651	0.283076	0.89185		0.549447
	Bone	1.01103	0.957395	1.12835	1.03226	0.0874345	1.13266	1.07465	0.976365	1.06123	0.0790077	1.02806		0.692192
	Heart	23.5559	15.4147	6.38238	15.1177	8.59062	9.17072	6.46596	9.64806	8.42825	1.71607	0.55751		0.256519
	Whole brain	7.4976	6.93437	7.6546	7.36219	0.378727	6.09208	7.3048	7.00819	6.80169	0.632186	0.923867		0.258112
	Gall bladder	1.65534	1.72793	2.5366	1.97329	0.489188	1.35265	1.16182	2.20967	1.57471	0.558106	0.798015		0.404922
	Blood	1.97392	1.4535	3.67977	2.36906	1.16454	1.44279	1.78341	1.69573	1.64064	0.176869	0.692527		0.344444
	Stomach without content	3.69856	3.69704	3.64413	3.67991	0.0309952	2.45352	2.11469	2.03702	2.20174	0.221474	0.598314		0.000332185
	Small intestine with content	2.26236	1.82137	4.69054	2.92475	1.54503	1.88845	2.21257	1.79497	1.96533	0.21916	0.671964		0.346934
	Urine		102.02	191.699	146.86	63.4127	56.6741	155.365		106.02	69.7852	0.721911		0.602558
	Muscle	1.43532	2.96853	3.38544	2.59643	1.02693	1.3166	0.809689	1.20927	1.11186	0.26713	0.428225		0.0725049
	Pancreas	1.70303	2.7066	3.81119	2.74028	1.05449	4.93545	5.77856	6.00327	5.57243	0.562961	2.03353		0.0148076
	Skin	1.54882	1.12734	2.47659	1.71758	0.690273	1.55858	3.26362	2.18164	2.33461	0.862754	1.35924		0.388189
	Adrenal gland	7.43185	7.80871	7.54612	7.59556	0.193234	11.749	16.5406	13.8843	14.058	2.40051	1.85082		0.00967708
	Interscapular BAT 2x	14.0017	9.4433	9.74058	11.0619	2.55031	41.8517	77.6726	68.4817	62.6687	18.6045	5.66529		0.00890525
	Infrascap. BAT 2x	18.2556	14.2508	11.978	14.8282	3.17834	46.8998	87.7168	82.5507	72.3891	22.225	4.88187		0.0113279
	Axillary BAT 2x	12.3002	12.5039	6.49326	10.4324	3.41296	45.1911	56.8038	69.8599	57.2849	12.3414	5.49104		0.0031739
	Anterior subcutaneous WAT	2.21157	3.83592	3.34294	3.13014	0.832823	4.62255	5.69843	5.57982	5.30027	0.589908	1.6933		0.0211487
	Inguinal WAT	2.71284	3.41118	2.16716	2.76373	0.623571	5.97427	5.36019	7.65145	6.32863	1.18602	2.28989		0.00997025
	Visceral WAT	1.44986	1.69601	1.48918	1.54502	0.132238	3.845	4.12742	5.09008	4.35416	0.652777	2.8182		0.00186728
		Vehicle			Averaged	S.D.	Activated			Averaged	S.D.	fold increase		P value
		Male					Male					Activated vs Vehicle
	Interscapular BAT/Blood ratio	7.09333	6.49693	2.64707	5.41244	2.41338	29.0075	43.5528	40.3849	37.6484	7.649	6.9559		0.00223816
	infrascapular BAT/Blood ratio	9.24837	9.80449	3.25511	7.43599	3.63141	32.5064	49.1848	48.6816	43.4576	9.48734	5.84422		0.00356354
	axillary BAT/Blood ratio	6.23132	8.60261	1.76458	5.53284	3.47211	31.3221	31.8512	41.1976	34.7903	5.5552	6.28797		0.00150417
	Inguinal WAT/Blood ratio	1.37434	2.34687	0.588938	1.43672	0.880624	4.14079	3.00558	4.5122	3.88619	0.784915	2.70491		0.0228296
	visceral WAT/Blood ratio	0.734504	1.16685	0.404695	0.768682	0.382224	2.66498	2.31433	3.00171	2.66034	0.343712	3.46091		0.00310746

## Sheet: FDG Awake biodis RATIO
FDG	% ID/g organ	RATIO/blood
	No anesthesia (awake animals), Biodistribution at time point: 15 min
	Organ	Vehicle			Averaged	S.D.	Activated			Averaged	S.D.	fold increase
		Male					Male					Activated vs Vehicle
	Spleen	1.02727	1.15017	0.95641	1.04461	0.0980367	1.34057	1.20265	1.10849	1.21724	0.116721	1.16525
	Liver	1.05424	1.12793	1.11877	1.10031	0.040161	0.854576	0.830318	0.857407	0.847434	0.0148901	0.770175
	Kidney	1.38237	1.52578	1.63023	1.51279	0.124438	1.81265	1.67861	1.8379	1.77639	0.0856125	1.17425
	Lung	1.37341	1.60389	1.0531	1.34347	0.276614	1.96499	1.56604	1.37112	1.63405	0.302722	1.21629
	Bone	0.512192	0.658682	0.306637	0.492504	0.176846	0.785051	0.602583	0.57578	0.654471	0.113876	1.32887
	Heart	11.9336	10.6052	1.73445	8.09107	5.54491	6.35626	3.62561	5.68963	5.22383	1.42367	0.64563
	Whole brain	3.79833	4.7708	2.08019	3.54977	1.36242	4.22244	4.09597	4.13285	4.15042	0.0650404	1.16921
	Gall bladder	0.838604	1.1888	0.689337	0.905581	0.25638	0.937526	0.651459	1.30308	0.964023	0.326619	1.06454
	Blood	1	1	1	1	0	1	1	1	1	0	1
	Stomach without content	1.87371	2.54354	0.990316	1.80252	0.779055	1.70054	1.18576	1.20127	1.36252	0.292837	0.755897
	Small intestine with content	1.14612	1.25309	1.27468	1.22463	0.0688435	1.30889	1.24064	1.05853	1.20269	0.129426	0.982079
	Urine	0	70.1892	52.0955	40.7616	36.4414	39.2811	87.1168	0	42.1326	43.6283	1.03364
	Muscle	0.727141	2.04233	0.920015	1.22983	0.710225	0.912544	0.454011	0.713131	0.693228	0.229913	0.563679
	Pancreas	0.862763	1.86213	1.03572	1.25353	0.534102	3.42078	3.24017	3.54024	3.40039	0.15107	2.71264
	Skin	0.784639	0.775603	0.673029	0.744424	0.0619946	1.08026	1.82999	1.28655	1.39893	0.387292	1.87921
	Adrenal gland	3.76501	5.37234	2.05071	3.72935	1.6611	8.1433	9.27469	8.18783	8.53527	0.640742	2.28867
	Interscapula BAT 2x	7.09333	6.49693	2.64707	5.41244	2.41338	29.0075	43.5528	40.3849	37.6484	7.649	6.9559
	Infrascap. BAT 2x	9.24837	9.80449	3.25511	7.43599	3.63141	32.5064	49.1848	48.6816	43.4576	9.48734	5.84422
	Axillary BAT 2x	6.23132	8.60261	1.76458	5.53284	3.47211	31.3221	31.8512	41.1976	34.7903	5.5552	6.28797
	Anterior subcutaneous WAT	1.12039	2.63909	0.908466	1.55598	0.943964	3.20391	3.19524	3.29052	3.22989	0.0526878	2.07579
	Inguinal WAT	1.37434	2.34687	0.588938	1.43672	0.880624	4.14079	3.00558	4.5122	3.88619	0.784915	2.70491
	Visceral WAT	0.734504	1.16685	0.404695	0.768682	0.382224	2.66498	2.31433	3.00171	2.66034	0.343712	3.46091
		Vehicle			Averaged	S.D.	Activated			Averaged	S.D.	fold increase		P value	P value with Welch correction
		Male					Male					Activated vs Vehicle
	Interscapular BAT/Blood ratio	7.09333	6.49693	2.64707	5.41244	2.41338	29.0075	43.5528	40.3849	37.6484	7.649	6.9559		0.00223816	0.012
	infrascapular BAT/Blood ratio	9.24837	9.80449	3.25511	7.43599	3.63141	32.5064	49.1848	48.6816	43.4576	9.48734	5.84422		0.00356354	0.013
	axillary BAT/Blood ratio	6.23132	8.60261	1.76458	5.53284	3.47211	31.3221	31.8512	41.1976	34.7903	5.5552	6.28797		0.00150417	0.0029
	Inguinal WAT/Blood ratio	1.37434	2.34687	0.588938	1.43672	0.880624	4.14079	3.00558	4.5122	3.88619	0.784915	2.70491		0.0228296	0.091
	visceral WAT/Blood ratio	0.734504	1.16685	0.404695	0.768682	0.382224	2.66498	2.31433	3.00171	2.66034	0.343712	3.46091		0.00310746	0.023
