# Supplementary material for: ATP synthase is a promising target for identifying activated and non-activated adipose tissues
Source: Nat Commun. 2026 Apr 15;17:5233. doi: 10.1038/s41467-026-71343-w (PMC13260929; doi:10.1038/s41467-026-71343-w)
Supplement: Supplementary file 7 — Source data [file 41467_2026_71343_MOESM7_ESM.zip › 41467_2026_71343_MOESM7_ESM/Source Data Fig 7.xlsx]

## Sheet: Immunohistochemistry ATP5A_17w 
		Inguinal WAT - Fraction Area
		WT	STAM		Inguinal WAT
		23	2		Unpaired t test
		9	4		P value	0.0016
		5	3		P value summary	**
		7	6		Significantly different (P < 0.05)?	Yes
		6	3		One- or two-tailed P value?	Two-tailed
		6	1		t, df	t=3.413, df=37
		3	2
		3	1
		3	2
		5	1
		8	2
		7	6
		2	1
		5	4
		4	4
		11	3
		8	3
		5	2
		5	2
		4
		BAT - Fraction Area
		WT	STAM		Interscapular BAT
		77	94		Unpaired t test
		96	95		P value	0.065
		90	85		P value summary	ns
		84	85		Significantly different (P < 0.05)?	No
		77	77		One- or two-tailed P value?	Two-tailed
		86	50		t, df	t=1.924, df=27
		88	97
		92	93
		91	74
		89	87
			77
			55
			45
			61
			81
			89
			59
			90
			38

## Sheet: Western Blot AUC_8 weeks
Interscapular BAT
Lane Number
1	39316.6
2	35555.4
3	35732.6
4	37730.2				Normalization	Values	Animal	Animal		Animal number														Interscapular BAT
5	36331.4																							Unpaired t test
6	32632.9				1 durch 12	2.59501	7295	1	WT	7904														P value	0.3387
7	16965.4				2 durch 11	1.80236	7296	2	WT	7905														P value summary	ns
8	19638.5				3 durch 10	1.95373	7299	3	WT	7906														Significantly different (P < 0.05)?	No
9	21269.8				4 durch 9	1.77389	7300	4	STAM	7939														One- or two-tailed P value?	Two-tailed
10	18289.4				5 durch 8	1.85001	7349	5	STAM	7940														t, df	t=1.086, df=4
11	19727.1				6 durch 7	1.9235	7350	6	STAM	7938
12	15150.9
				7939 STAM	7940 STAM	7938 STAM	7904 WT	7905 WT	7906 WT
				1.77389	1.85001	1.9235	2.59501	1.80236	1.95373
Inguinal WAT
Lane Number
1	143128
2	132561
3	143314			Normalization	Values	Animal		Animal number																Inguinal WAT
4	103305																							Unpaired t test
5	133066			1 durch 7	1.06039	1	WT	7904																P value	0.043
6	143482			2 durch 8	0.952747	2	WT	7905																P value summary	*
7	134977			3 durch 9	0.973767	3	WT	7906																Significantly different (P < 0.05)?	Yes
8	139135			4 durch 10	0.816716	4	STAM	7939																One- or two-tailed P value?	Two-tailed
9	147175			5 durch 11	0.906014	5	STAM	7940																t, df	t=2.926, df=4
10	126488			6 durch 12	0.888504	6	STAM	7938
11	146869
12	161488
				7939 STAM	7940 STAM	7938 STAM	7904 WT	7905 WT	7906 WT
				0.816716	0.906014	0.888504	1.06039	0.952747	0.973767

## Sheet: Western Blot AUC_17 weeks
Lane Number
1	59536.7
2	53118.9
3	60306
4	60821.8				Normalization	Values	Animal																	Interscapular BAT
5	61987.8																							Unpaired t test
6	61793.7				8 durch 9	1.04012	7295																	P value	0.6107
7	60008.1				7 durch 10	0.935483	7296																	P value summary	ns
8	55613.5				6 durch 11	0.997789	7299																	Significantly different (P < 0.05)?	No
9	53468.5				5 durch 12	0.984934	7300																	One- or two-tailed P value?	Two-tailed
10	64146.7				4 durch 13	0.993042	7349																	t, df	t=0.5369, df=6
11	61930.6				3 durch 14	0.966493	7350
12	62936				2 durch 15	0.950595	7352
13	61248				1 durch 16	0.947114	7356
14	62396.7
15	55879.7
16	62861.2
				7295 STAM	7296 STAM	7299 WT	7300 WT	7349 STAM	7350 STAM	7352 WT	7356 WT
				1.04012	0.935483	0.997789	0.984934	0.993042	0.966493	0.950595	0.947114
Inguinal WAT
Lane Number
1	28119.7
2	21593.7
3	17347.8			Normalization	Values	Animal																		Inguinal WAT
4	16958.1																							Unpaired t test
5	21127			8 durch 9	0.327403	7295	NASH																	P value	0.0104
6	22508.4			7 durch 10	0.44604	7296	NASH																	P value summary	*
7	19718.1			6 durch 11	0.669959	7299	WT																	Significantly different (P < 0.05)?	Yes
8	17487.5			5 durch 12	0.566105	7300	WT																	One- or two-tailed P value?	Two-tailed
9	53412.7			4 durch 13	0.48728	7349	NASH																	t, df	t=3.672, df=6
10	44207.1			3 durch 14	0.331561	7350	NASH
11	33596.7			2 durch 15	0.658026	7352	WT
12	37320			1 durch 16	0.900365	7356	WT
13	34801.6
14	52321.6
15	32815.9
16	31231.5
				7295 STAM	7296 STAM	7299 WT	7300 WT	7349 STAM	7350 STAM	7352 WT	7356 WT
				0.327403	0.44604	0.669959	0.566105	0.48728	0.331561	0.658026	0.658026

## Sheet: Blood glucose levels_ 8 week
	STAM mice							WT mice
	Bodyweight (g)							Bodyweight (g)					Bodyweight WT vs. STAM
Experiment	STAM Animals	7938 +/+	7939 +/+	7940 +/+				STAM Animals	4	5	6		Unpaired t test
	Week 4	8.6	6.5	7.3				Week 4					P value	0.0025
	Week 5	11.5	9.8	10.5				Week 5					P value summary	**
	Week 6	16.4	14	14.4				Week 6	20	20.6	19.9		Significantly different (P < 0.05)?	Yes
													One- or two-tailed P value?	Two-tailed
													t, df	t=6.762, df=4
	Blood glucose (mg/ml)							Blood glucose (mg/ml)					Blood Glucose WT vs. STAM
	STAM Animals	7938 +/+	7939 +/+	7940 +/+				STAM Animals	4	5	6		Unpaired t test
	Week 4	8.2	14.4	16.8				Week 4					P value	0.0002
	Week 5	21.1	26.3	23.8				Week 5					P value summary	***
	Week 6	26.1	30.5	30.9				Week 6	7.9	7.5	8.9		Significantly different (P < 0.05)?	Yes
													One- or two-tailed P value?	Two-tailed
													t, df	t=13.22, df=4

## Sheet: Animals Liraglutide
PET-Scan
				Mouse
date PET scan	date of birth	age weeks	weight g	cage	strain	toe clip / ear hole number	marking ear holes		wt	sex	PET #	Tracer	MBq @ scanstart	scanstart @	scanstart @ min pi	spec. Activity GBq/mmol	spec activity @	Δt min	Liraglutide	Saline (Vehicle)	Dose mg/kg	1. Liraglutide/Saline @ min sc	2. Liraglutide/Saline @ min sc	Biodis @ min pi	remarks
							L	R
2025-08-05	2025-05-12	12.1429	19.8	584869	Balb/c	159	-	1	x	f	V4319	11C-J-147	5.65	11:59:00	-1	221.28	11:17:00	42	x	-	0.2	-24hrs	-4hrs	70
2025-08-05	2025-05-12	12.1429	20.3	584869	Balb/c	160	1	-	x	f	V4320	11C-J-147	8.46	13:59:00	-1	498.58	13:15:00	44	-	x	0.2	-24hrs	-4hrs	70
2025-08-06	2025-05-12	12.2857	22.1	584870	Balb/c	163	-	1	x	f	V4321	11C-J-147	8.67	12:09:00	-1	352.24	11:37:00	32	x	-	0.2	-24hrs	-4hrs	70
2025-08-06	2025-05-12	12.2857	22.3	584870	Balb/c	164	1	-	x	f	V4322	11C-J-147	5.17	14:09:00	-1	763.1	13:19:00	50	-	x	0.2	-24hrs	-4hrs	70
2025-08-07	2025-05-12	12.4286	21.1	584871	Balb/c	166	-	1	x	f	V4323	11C-J-147	8.38	11:59:00	-1	383.95	11:17:00	42	x	-	0.2	-24hrs	-4hrs	70
2025-08-07	2025-05-12	12.4286	23.2	584871	Balb/c	167	1	-	x	f	V4324	11C-J-147	9.77	13:59:00	-1	563.08	13:20:00	39	-	x	0.2	-24hrs	-4hrs	70
			SUV
			Liraglutide			Vehicle
Brain TAC		Time	V4319	V4321	V4323	V4320	V4322	V4324
		0.5	0.000382571	0.000267099	0.000437089	0.00061884	0.000778496	0.000360129
		2.005	1.4936	1.47037	1.6188	1.35769	1.27779	1.38724
		4	1.61217	1.62207	1.74392	1.5476	1.39106	1.50403
		6	1.53053	1.57883	1.65633	1.48363	1.37303	1.441
		8	1.46057	1.46833	1.5022	1.38932	1.30403	1.33454
		10	1.35309	1.37567	1.35948	1.29098	1.20321	1.2384
		13.5	1.1832	1.2066	1.18809	1.11803	1.0824	1.08151
		18.5017	0.987794	1.02599	0.980599	0.928649	0.932339	0.916819
		26	0.835234	0.839783	0.783412	0.746954	0.790086	0.753439
		38.5	0.678356	0.668686	0.61768	0.592052	0.636981	0.617309
		53.5033	0.572744	0.561891	0.517351	0.479736	0.54248	0.513544
		Averaged	1.17073	1.18182	1.19679	1.09347	1.05334	1.07878
			Analysis of the Averaged SUV
			Welch's t test
			Table Analyzed	J147_Averaged SUV_Brain Liraglutide Females 2
			Column B	Activated - Liraglutide
			vs.	vs.
			Column A	Vehicle
			Unpaired t test with Welch's correction
			P value	0.0028
			P value summary	**
			Significantly different (P < 0.05)?	Yes
			One- or two-tailed P value?	Two-tailed
			Welch-corrected t, df	t=7.740, df=3.416
			How large is the effect?
			Mean of column A	1.075
			Mean of column B	1.183
			Difference between means (B - A) ± SEM	0.1079 ± 0.01394
			95% confidence interval	0.06645 to 0.1494
			R squared (eta squared)	0.9461
			F test to compare variances
			F, DFn, Dfd	2.410, 2, 2
			P value	0.5865
			P value summary	ns
			Significantly different (P < 0.05)?	No
			Data analyzed
			Sample size, column A	3
			Sample size, column B	3

## Sheet: Biodistribution data 12 weeks
comparison control and activation			Tracer	11C-J-147			70	min pi	2026-03-06
female Balb/c
~12weeks			GLP-1	Liraglutide
	Average vehicle	Std Dev control	Average Liraglutide	Std Dev Liraglutide
Organ	%ID/g Organ		%ID/g Organ
Spleen	1,3784602	0,1293498	1,5407693	0,1823390
Liver	10,0774056	1,7014238	10,9447208	0,9483133
Kidney	2,6033218	0,1913544	3,2109629	0,1649591
Lung	1,8449022	0,1730145	2,1246847	0,2251186
Bone	1,4116387	0,1444219	1,5626578	0,0420711
Heart	1,6497477	0,1536780	2,0054012	0,1106507
Whole brain	1,3989808	0,1079201	1,6264750	0,1968882
Gall bladder	28,9169225	5,3875073	50,8468832	15,3517364
Blood	1,4970987	0,1176873	1,8711426	0,1216813
Stomach w/o cont	1,6186217	0,1207448	1,9232628	0,3293128
s.Intest. W.cont.	10,8572133	1,4820795	10,9281099	0,5951318
Urine	48,5200622	1,7081516	38,5453054	6,7591991
Muscle	1,1365014	0,2544541	1,1185501	0,0159512
Pancreas	2,9995467	0,2698947	3,6332790	0,1326634
Skin	1,5664661	0,1417031	1,5409742	0,2309675
Adrenal gland	3,6866211	0,8604402	3,5941927	0,3951144
Interscapular BAT 2x	2,9935106	0,2761871	3,5979562	0,2320881
Infrascap. BAT 2x	3,7474262	0,8926626	3,1928174	0,7165062
Axillary BAT 2x	2,6890570	0,4662060	3,4676424	1,4594024
Anterior subcutaneous WAT	2,3098656	0,3181464	2,1033705	0,1739492
Inguinal WAT	1,3994196	0,3646952	1,4225182	0,2453686
Visceral WAT	0,6705241	0,1583845	0,6554152	0,1025885
	Vehicle			Liraglutide
Interscapular BAT	3,31119902	2,810482314	2,858850507	3,863877873	3,43620041	3,493790391
Infrascapular BAT	4,659467115	3,70731733	2,875494066	2,4188317	3,326648979	3,832971588
Axillary BAT	3,093193864	2,794970777	2,179006341	5,147077901	2,50760134	2,748248
Anterior subcutaneous WAT	2,341098094	2,611243917	1,977254879	1,906495696	2,236283175	2,167332575
Inguinal WAT	1,33258317	1,792910336	1,072765233	1,232625368	1,335362247	1,699567041
Visceral WAT	0,826911086	0,674446154	0,51021501	0,582441907	0,611089933	0,772713861
Multiple unpaired t-test	Below threshold?	P value	Mean of Vehicle	Mean of Liraglutide	Difference	SE of difference	t ratio	df
Interscapular BAT	Yes	0,044027	2,994	3,598	-0,6044	0,2083	2,902	4
Infrascapular BAT	No	0,448575	3,747	3,193	0,5546	0,6609	0,8392	4
Axillary BAT	No	0,428448	2,689	3,468	-0,7786	0,8845	0,8802	4
Anterior subcutaneous WAT	No	0,379784	2,31	2,103	0,2065	0,2093	0,9864	4
Inguinal WAT	No	0,931853	1,399	1,423	-0,0231	0,2538	0,09102	4
Visceral WAT	No	0,896407	0,6705	0,6554	0,01511	0,1089	0,1387	4

## Sheet: Vehicle female 12w
Vehicle females		11C-J-147
	animal 1	animal 2	animal 3	average	Std Dev
Organ	%ID/g Organ	%ID/g Organ	%ID/g Organ	%ID/g Organ
Spleen	1,348310734	1,520222133	1,266847858	1,378460242	0,1293498176
Liver	11,06210947	11,05733486	8,112772578	10,07740564	1,701423814
Kidney	2,714212463	2,713387523	2,382365271	2,603321752	0,1913543707
Lung	1,974349029	1,911961325	1,648396113	1,844902156	0,1730145226
Bone	1,553926407	1,415816632	1,26517319	1,411638743	0,1444219381
Heart	1,685584663	1,782340731	1,481317671	1,649747689	0,1536780312
Whole brain	1,400275426	1,506247787	1,290419322	1,398980845	0,1079200562
Gall bladder	32,72646548	25,1073796		28,91692254	5,387507293
Blood	1,577244459	1,552066867	1,361984749	1,497098692	0,1176873437
Stomach w/o cont	1,588047996	1,516102544	1,751714556	1,618621699	0,1207448487
s.Intest. W.cont.	12,31686704	10,90109034	9,353682528	10,8572133	1,482079454
Urine	50,39532844	48,11187609	47,05298207	48,5200622	1,708151557
Muscle	1,083790618	1,413182701	0,9125309289	1,136501416	0,2544540635
Pancreas	3,056896067	3,236157536	2,705586377	2,99954666	0,2698947099
Skin	1,427363648	1,561400577	1,710634067	1,566466097	0,1417031306
Adrenal gland	4,009889836	4,338608483	2,711365059	3,686621126	0,8604401687
Interscapular BAT 2x	3,31119902	2,810482314	2,858850507	2,993510614	0,2761870982
Infrascap. BAT 2x	4,659467115	3,70731733	2,875494066	3,74742617	0,8926625899
Axillary BAT 2x	3,093193864	2,794970777	2,179006341	2,689056994	0,4662059674
Anterior subcutaneous WAT	2,341098094	2,611243917	1,977254879	2,30986563	0,3181463896
Inguinal WAT	1,33258317	1,792910336	1,072765233	1,39941958	0,364695176
Visceral WAT	0,8269110859	0,674446154	0,5102150095	0,6705240832	0,1583844632
				#DIV/0!	#DIV/0!

## Sheet: Liraglutide female 12w
Liraglutide		11C-J-147
	animal 1	animal 2	animal 3	average	Std Dev
Organ	%ID/g Organ	%ID/g Organ	%ID/g Organ	%ID/g Organ
Spleen	1,736693155	1,509574964	1,376039814	1,540769311	0,1823390348
Liver	11,71552189	11,23289087	9,885749679	10,94472081	0,948313276
Kidney	3,395988444	3,157638	3,07926239	3,210962945	0,1649591181
Lung	2,370032026	2,076387782	1,927634322	2,12468471	0,2251185845
Bone	1,555686825	1,524507626	1,607779	1,562657817	0,04207108863
Heart	2,129172528	1,916055099	1,970975869	2,005401165	0,110650736
Whole brain	1,853726565	1,518552146	1,50714627	1,626474994	0,1968882448
Gall bladder	68,52517029	40,87441003	43,14106937	50,84688323	15,35173642
Blood	1,94016822	1,942615335	1,730644185	1,87114258	0,1216813311
Stomach w/o cont	2,299644018	1,78197413	1,688170313	1,92326282	0,3293127592
s.Intest. W.cont.	11,53135985	10,91152717	10,34144278	10,92810993	0,5951318353
Urine	45,01109491	39,09816648	31,52665484	38,54530541	6,759199102
Muscle	1,127155173	1,100144117	1,128350893	1,118550061	0,01595122302
Pancreas	3,78354972	3,532383181	3,583904074	3,633278992	0,1326633688
Skin	1,296090673	1,7549039	1,571928014	1,540974196	0,2309675266
Adrenal gland	3,13903786	3,848990183	3,794549959	3,594192667	0,3951143612
Interscapular BAT 2x	3,863877873	3,43620041	3,493790391	3,597956225	0,2320881162
Infrascap. BAT 2x	2,4188317	3,326648979	3,832971588	3,192817422	0,7165061547
Axillary BAT 2x	5,147077901	2,50760134	2,748248	3,467642413	1,459402402
Anterior subcutaneous WAT	1,906495696	2,236283175	2,167332575	2,103370482	0,1739491519
Inguinal WAT	1,232625368	1,335362247	1,699567041	1,422518219	0,2453686083
Visceral WAT	0,5824419074	0,6110899332	0,772713861	0,6554152339	0,1025885144

## Sheet: V4319_Liraglutide Brain TAC
					5.65	MBq		19.8	g	0.000116071	Voxelsize							J147
# PMOD_VOI_STATISTICS
# FORMAT[UNI]
# DATE_TIME[2025.09.04_13:13:10]
# VERSION[4.502]
# AXIS[Experiment][VOI][TAC][g1]
# VOXEL_FRACTION_MODE[1]
# DATA
// Component [string]	File [string]	PatientName [string]	PatientID [string]	PatientInfo [string]	StudyDescription [string]	SeriesDescription [string]	StudyDate [date_time]	Color [0xARGB]	VoiName(Region) [string]	Time [seconds]	Averaged [counts/sec]	Sd [counts/sec]	Volume [ccm]	Total(SUM) [counts/sec]	Total(AVR*VOL) [(counts/sec)*(ccm)]	Min [counts/sec]	Max [counts/sec]	NumberOfPixels [voxels]	NumberOfEffectivePixels [voxels]	HotAveraged(5) [counts/sec]	Stdv [counts/sec]	Q1 [counts/sec]	Median [counts/sec]	Q3 [counts/sec]	AreaUnderCurve [(counts/sec)*(seconds)]	HypoxiaIndex [1/1]	HypoxicVolume [ccm]	Time	SUV
G:/Aro/PET scans/BAT/Liraglutide/V4319PETmCT.hdr	V4319PETmCT	V4319		size = 0.0, weight = 0.0, sex = O			20250805_115925	ffff0000	Whole Brain	30	1.26713e-05	5.14529e-05	0.535816	0.848682	6.78946e-06	0	0.001174	66977	66977	0.001128	5.14533e-05	0	0	2.96684e-06	0.000760275	0.47591		0.5	0.000382571
G:/Aro/PET scans/BAT/Liraglutide/V4319PETmCT.hdr	V4319PETmCT	V4319		size = 0.0, weight = 0.0, sex = O			20250805_115925	ffff0000	Whole Brain	120.3	0.04947	0.012871	0.535816	3313.34	0.026507	0.008739	0.094047	66977	66977	0.092685	0.012871	0.04183	0.05126	0.058043	5.94456	1		2.005	1.4936
G:/Aro/PET scans/BAT/Liraglutide/V4319PETmCT.hdr	V4319PETmCT	V4319		size = 0.0, weight = 0.0, sex = O			20250805_115925	ffff0000	Whole Brain	240	0.053397	0.013798	0.535816	3576.35	0.028611	0.014313	0.113778	66977	66977	0.105129	0.013798	0.044385	0.054762	0.063312	12.3367	1		4	1.61217
G:/Aro/PET scans/BAT/Liraglutide/V4319PETmCT.hdr	V4319PETmCT	V4319		size = 0.0, weight = 0.0, sex = O			20250805_115925	ffff0000	Whole Brain	360	0.050693	0.012394	0.535816	3395.27	0.027162	0.012404	0.096867	66977	66977	0.093202	0.012394	0.04339	0.052361	0.059403	18.4199	1		6	1.53053
G:/Aro/PET scans/BAT/Liraglutide/V4319PETmCT.hdr	V4319PETmCT	V4319		size = 0.0, weight = 0.0, sex = O			20250805_115925	ffff0000	Whole Brain	480	0.048376	0.012683	0.535816	3240.08	0.025921	0.011184	0.102945	66977	66977	0.100192	0.012683	0.040477	0.049625	0.05707	24.225	1		8	1.46057
G:/Aro/PET scans/BAT/Liraglutide/V4319PETmCT.hdr	V4319PETmCT	V4319		size = 0.0, weight = 0.0, sex = O			20250805_115925	ffff0000	Whole Brain	600	0.044816	0.011242	0.535816	3001.67	0.024013	0.010942	0.078578	66977	66977	0.078316	0.011242	0.037773	0.045901	0.052852	29.603	1		10	1.35309
G:/Aro/PET scans/BAT/Liraglutide/V4319PETmCT.hdr	V4319PETmCT	V4319		size = 0.0, weight = 0.0, sex = O			20250805_115925	ffff0000	Whole Brain	810	0.039189	0.008693	0.535816	2624.78	0.020998	0.009345	0.074722	66977	66977	0.07297	0.008693	0.034742	0.040763	0.045022	41.3598	1		13.5	1.1832
G:/Aro/PET scans/BAT/Liraglutide/V4319PETmCT.hdr	V4319PETmCT	V4319		size = 0.0, weight = 0.0, sex = O			20250805_115925	ffff0000	Whole Brain	1110.1	0.032717	0.007694	0.535816	2191.3	0.01753	0.007978	0.080977	66977	66977	0.079539	0.007694	0.028316	0.033725	0.037605	51.1785	1		18.5017	0.987794
G:/Aro/PET scans/BAT/Liraglutide/V4319PETmCT.hdr	V4319PETmCT	V4319		size = 0.0, weight = 0.0, sex = O			20250805_115925	ffff0000	Whole Brain	1560	0.027664	0.00657	0.535816	1852.83	0.014823	0.006367	0.090034	66977	66977	0.0851	0.00657	0.024429	0.02811	0.03081	67.7737	1		26	0.835234
G:/Aro/PET scans/BAT/Liraglutide/V4319PETmCT.hdr	V4319PETmCT	V4319		size = 0.0, weight = 0.0, sex = O			20250805_115925	ffff0000	Whole Brain	2310	0.022468	0.005275	0.535816	1504.85	0.012039	0.006714	0.069559	66977	66977	0.068943	0.005275	0.01988	0.022211	0.02465	87.995	1		38.5	0.678356
G:/Aro/PET scans/BAT/Liraglutide/V4319PETmCT.hdr	V4319PETmCT	V4319		size = 0.0, weight = 0.0, sex = O			20250805_115925	ffff0000	Whole Brain	3210.2	0.01897	0.005001	0.535816	1270.55	0.010164	0.005259	0.063219	66977	66977	0.06196	0.005001	0.016012	0.018637	0.021298	105.072	1		53.5033	0.572744

## Sheet: V4320_Vehicle Brain TAC
					8.46	MBq		20.3	g	0.000116071	Voxelsize							J147
# PMOD_VOI_STATISTICS
# FORMAT[UNI]
# DATE_TIME[2025.09.04_13:17:03]
# VERSION[4.502]
# AXIS[Experiment][VOI][TAC][g1]
# VOXEL_FRACTION_MODE[1]
# DATA
// Component [string]	File [string]	PatientName [string]	PatientID [string]	PatientInfo [string]	StudyDescription [string]	SeriesDescription [string]	StudyDate [date_time]	Color [0xARGB]	VoiName(Region) [string]	Time [seconds]	Averaged [counts/sec]	Sd [counts/sec]	Volume [ccm]	Total(SUM) [counts/sec]	Total(AVR*VOL) [(counts/sec)*(ccm)]	Min [counts/sec]	Max [counts/sec]	NumberOfPixels [voxels]	NumberOfEffectivePixels [voxels]	HotAveraged(5) [counts/sec]	Stdv [counts/sec]	Q1 [counts/sec]	Median [counts/sec]	Q3 [counts/sec]	AreaUnderCurve [(counts/sec)*(seconds)]	HypoxiaIndex [1/1]	HypoxicVolume [ccm]	Time	SUV
G:/Aro/PET scans/BAT/Liraglutide/V4320PETmCT.hdr	V4320PETmCT	V4320		size = 0.0, weight = 0.0, sex = O			20250805_140010	ffff0000	Whole Brain	30	2.99348e-05	0.000191226	0.535816	2.00494	1.60396e-05	0	0.008433	66977	66977	0.007595	0.000191228	0	1.23167e-07	4.33152e-06	0.001796	0.536542		0.5	0.00061884
G:/Aro/PET scans/BAT/Liraglutide/V4320PETmCT.hdr	V4320PETmCT	V4320		size = 0.0, weight = 0.0, sex = O			20250805_140010	ffff0000	Whole Brain	120.2	0.065675	0.013967	0.535816	4398.71	0.03519	0.013685	0.117002	66977	66977	0.115738	0.013967	0.058058	0.06748	0.075	7.88936	1		2.00333	1.35769
G:/Aro/PET scans/BAT/Liraglutide/V4320PETmCT.hdr	V4320PETmCT	V4320		size = 0.0, weight = 0.0, sex = O			20250805_140010	ffff0000	Whole Brain	240	0.074861	0.016348	0.535816	5013.97	0.040112	0.014989	0.133413	66977	66977	0.130845	0.016348	0.065473	0.076905	0.086384	16.8586	1		4	1.5476
G:/Aro/PET scans/BAT/Liraglutide/V4320PETmCT.hdr	V4320PETmCT	V4320		size = 0.0, weight = 0.0, sex = O			20250805_140010	ffff0000	Whole Brain	360	0.071767	0.014485	0.535816	4806.71	0.038454	0.020494	0.119903	66977	66977	0.117641	0.014485	0.063264	0.07359	0.081796	25.4706	1		6	1.48363
G:/Aro/PET scans/BAT/Liraglutide/V4320PETmCT.hdr	V4320PETmCT	V4320		size = 0.0, weight = 0.0, sex = O			20250805_140010	ffff0000	Whole Brain	480	0.067205	0.012852	0.535816	4501.19	0.03601	0.018342	0.113695	66977	66977	0.111801	0.012852	0.059883	0.068435	0.075747	33.5352	1		8	1.38932
G:/Aro/PET scans/BAT/Liraglutide/V4320PETmCT.hdr	V4320PETmCT	V4320		size = 0.0, weight = 0.0, sex = O			20250805_140010	ffff0000	Whole Brain	600	0.062448	0.011627	0.535816	4182.57	0.033461	0.018696	0.123188	66977	66977	0.119163	0.011628	0.055539	0.063099	0.069896	41.029	1		10	1.29098
G:/Aro/PET scans/BAT/Liraglutide/V4320PETmCT.hdr	V4320PETmCT	V4320		size = 0.0, weight = 0.0, sex = O			20250805_140010	ffff0000	Whole Brain	810	0.054082	0.008118	0.535816	3622.26	0.028978	0.022273	0.102569	66977	66977	0.100929	0.008118	0.049338	0.054543	0.059345	57.2536	1		13.5	1.11803
G:/Aro/PET scans/BAT/Liraglutide/V4320PETmCT.hdr	V4320PETmCT	V4320		size = 0.0, weight = 0.0, sex = O			20250805_140010	ffff0000	Whole Brain	1110	0.044921	0.007127	0.535816	3008.68	0.024069	0.01758	0.098015	66977	66977	0.091695	0.007128	0.040558	0.044958	0.049176	70.7299	1		18.5	0.928649
G:/Aro/PET scans/BAT/Liraglutide/V4320PETmCT.hdr	V4320PETmCT	V4320		size = 0.0, weight = 0.0, sex = O			20250805_140010	ffff0000	Whole Brain	1560	0.036132	0.005303	0.535816	2419.99	0.01936	0.013968	0.07681	66977	66977	0.075609	0.005303	0.033067	0.03614	0.039127	92.4089	1		26	0.746954
G:/Aro/PET scans/BAT/Liraglutide/V4320PETmCT.hdr	V4320PETmCT	V4320		size = 0.0, weight = 0.0, sex = O			20250805_140010	ffff0000	Whole Brain	2310.1	0.028639	0.005013	0.535816	1918.17	0.015345	0.014047	0.075315	66977	66977	0.072335	0.005013	0.025411	0.027928	0.030858	118.187	1		38.5017	0.592052
G:/Aro/PET scans/BAT/Liraglutide/V4320PETmCT.hdr	V4320PETmCT	V4320		size = 0.0, weight = 0.0, sex = O			20250805_140010	ffff0000	Whole Brain	3210.1	0.023206	0.005137	0.535816	1554.27	0.012434	0.010387	0.073561	66977	66977	0.069323	0.005137	0.019913	0.022577	0.025608	139.073	1		53.5017	0.479736

[truncated: 7 more sheets: V4321_Liraglutide Brain TAC, V4322_Vehicle Brain TAC, V4323_Liraglutide Brain TAC, V4324_Vehicle Brain TAC, Fig 7a and b WB_WAT and BAT_8w, Fig 7c WB_WAT_17w , Fig 7d WB_Ladder and BAT_17w]
